# Supplementary material for: The future of feedback: Motivating performance improvement through future-focused feedback
Source: PLoS One. 2020 Jun 19;15(6):e0234444. doi: 10.1371/journal.pone.0234444 (PMC7304587; doi:10.1371/journal.pone.0234444)
Supplement: S1 Table — (XLSX) [file pone.0234444.s012.xlsx]

## Sheet: Correlations--Study 1
							The future of feedback: Motivating performance improvement through future-focused feedback
							Jackie Gnepp, Joshua Klayman, Ian O. Williamson, Sema Barlas
							S2 Table. Study 1 correlations among variables
	Pearson correlations, by role and valence
	acc = Accuracy of feedback; qual = Qualifications of feedbak provider; PCIntern = Percentage internal attributions
					*. Correlation is significant at the 0.05 level (2-tailed).	**. Correlation is significant at the 0.01 level (2-tailed).
			Received positive feedback					Received negative feedback
				qual	PCIntern				qual	PCIntern
		acc	r	.377**	0.143971		acc	r	.496**	0.171572
			Sig. (2-tailed)	0.000227636	0.173351			Sig. (2-tailed)	1.01867e-07	0.083115
			N	91	91			N	103	103
		qual	r		0.154315		qual	r		.292**
			Sig. (2-tailed)		0.144158			Sig. (2-tailed)		0.00281096
			N		91			N		103
			Gave positive feedback					Gave negative feedback
				qual	PCIntern				qual	PCIntern
		acc	r	.433**	.215*		acc	r	.460**	0.027189
			Sig. (2-tailed)	1.03292e-05	0.0350656			Sig. (2-tailed)	3.99089e-06	0.796971
			N	96	96			N	92	92
		qual	r		0.0820995		qual	r		0.203494
			Sig. (2-tailed)		0.426489			Sig. (2-tailed)		0.0517068
			N		96			N		92
