# Supplementary material for: The future of feedback: Motivating performance improvement through future-focused feedback
Source: PLoS One. 2020 Jun 19;15(6):e0234444. doi: 10.1371/journal.pone.0234444 (PMC7304587; doi:10.1371/journal.pone.0234444)
Supplement: S3 Table — (XLSX) [file pone.0234444.s014.xlsx]

## Sheet: Key to variables
				The future of feedback: Motivating performance improvement
				through future-focused feedback
				Jackie Gnepp, Joshua Klayman, Ian O. Williamson, Sema Barlas
				S11 Tables. Studies 2 and 3 correlations among variables.
Key to variables
RM = feedback provider (Regional Manager); DM = recipient (District Manager);
T1 = before feedback discussion; T2 = after feedback discussion
* measured in Study 2 only
SalesPerfRMT1*	Performance quality for successes, regional manager, pre-feedback
LoPerfsRMT1*	Performance quality for failures, regional manager, pre-feedback
SalesPerfRMT2*	Performance quality for successes, regional manager, post-feedback
LoPerfsRMT2*	Performance quality for failures, regional manager, post-feedback
SalesPerfDMT1*	Performance quality for successes, district manager, pre-feedback
LoPerfsDMT1*	Performance quality for failures, district manager, pre-feedback
SalesPerfDMT2*	Performance quality for successes, district manager, post-feedback
LoPerfsDMT2*	Performance quality for failures, district manager, post-feedback
SaleImpRMT1*	Performance importance for successes, regional manager, pre-feedback
LoPerfsImpRMT1*	Performance importance for failures, regional manager, pre-feedback
SaleImpRMT2*	Performance importance for successes, regional manager, post-feedback
LoPerfsImpRMT2*	Performance importance for failures, regional manager, post-feedback
SaleImpDMT1*	Performance importance for successes, district manager, pre-feedback
LoPerfsImpDMT1*	Performance importance for failures, district manager, pre-feedback
SaleImpDMT2*	Performance importance for successes, district manager, post-feedback
LoPerfsImpDMT2*	Performance importance for failures, district manager, post-feedback
adjIntrnlSucRMT1	% Internal attributions for successes, regional manager, pre-feedback						^	^ Adjusted by multiplying by (100 / T) in the 4.4% of cases where T = (internal + external attributions) ≠ 100.
adjIntrnlFailRMT1	% Internal attributions for failures, regional manager, pre-feedback						^
adjIntrnlSucRMT2	% Internal attributions for successes, regional manager, post-feedback						^
adjIntrnlFailRMT2	% Internal attributions for failures, regional manager, post-feedback						^
adjIntrnlSucDMT1	% Internal attributions for successes, district manager, pre-feedback						^
adjIntrnlFailDMT1	% Internal attributions for failures, district manager, pre-feedback						^
adjIntrnlSucDMT2	% Internal attributions for successes, district manager, post-feedback						^
adjIntrnlFailDMT2	% Internal attributions for failures, district manager, post-feedback						^
TotPerfDiffsT2	Provider-recipient differences in performance quality ratings, post-feedback
TotImpDiffsT2	Provider-recipient differences in performance importance ratings, post-feedback
TotArcAttribDiffT2	Provider-recipient differences in attributions, post-feedback
FeedFavorRMT2	Feedback favorability ratings by regional manager, post-feedback
FeedFavorDMT2	Feedback favorability ratings by district manager, post-feedback
FeedAccRMT2	Feedback accuracy ratings by regional manager, post-feedback
FeedAccDMT2	Feedback accuracy ratings by district manager, post-feedback
QualifiedRMT2	Provider qualifications ratings by regional manager, post-feedback
QualifiedDMT2	Provider qualifications ratings by district manager, post-feedback
FutureRM	Future focus ratings by regional manager, post-feedback
FutureDM	Future focus ratings by district manager, post-feedback
AcceptRM	Ratings by regional manager of the recipient's acceptance of feedback
AcceptDM	Ratings by district manager of the recipient's acceptance of feedback
ChangeRM	Ratings by regional manager of the recipient's intention to change
ChangeDM	Ratings by district manager of the recipient's intention to change

## Sheet: Study 2
Pearson Correlations--Study 2
Blue shading indicates RM-DM correlations
		SalesPerf RMT1	LoPerfs RMT1	SalesPerf RMT2	LoPerfs RMT2	SalesPerf DMT1	LoPerfs DMT1	SalesPerf DMT2	LoPerfs DMT2	SaleImp RMT1	LoPerfsImp RMT1	SaleImp RMT2	LoPerfsImp RMT2	SaleImp DMT1	LoPerfsImp DMT1	SaleImp DMT2	LoPerfsImp DMT2	adjIntrnl SucRMT1	adjIntrnl FailRMT1	adjIntrnl SucRMT2	adjIntrnl FailRMT2	adjIntrnl SucDMT1	adjIntrnl FailDMT1	adjIntrnl SucDMT2	adjIntrnl FailDMT2	TotPerf DiffsT2	TotImp DiffsT2	TotArcAttrib DiffT2	FeedFavor RMT2	FeedFavor DMT2	FeedAcc RMT2	FeedAcc DMT2	Qualified RMT2	Qualified DMT2	FutureRM	FutureDM	AcceptRM	AcceptDM	ChangeRM	ChangeDM
SalesPerfRMT1	r	1	0.128771	.629**	0.131393	-0.0866913	0.0843363	-0.106273	0.164215	.445**	-0.0591429	.336**	-0.130823	-0.131798	0.0971271	-0.0419415	-0.0418609	0.141338	0.0786757	0.148056	-0.00218003	-0.088924	0.088312	-0.0446539	0.014839	.237*	-.216*	-0.0990116	0.154116	0.0251234	0.0636536	-0.0955561	-0.0775209	-.197*	-0.0550201	-0.103039	-0.0260698	-0.177223	0.013956	-0.148098
	Sig. (2-tailed)		0.166454	4.24764e-14	0.159747	0.352685	0.368068	0.254118	0.0768581	4.85143e-07	0.526463	0.000225702	0.16344	0.156631	0.297516	0.653437	0.65406	0.128504	0.399128	0.111144	0.981389	0.340376	0.343722	0.632608	0.873831	0.0102591	0.020313	0.288196	0.0971049	0.788025	0.495354	0.305435	0.406106	0.0334892	0.559206	0.268938	0.780238	0.0559353	0.882317	0.111043
	N	117	117	116	116	117	116	117	117	117	117	116	115	117	117	117	117	117	117	117	117	117	117	117	117	116	115	117	117	117	117	117	117	117	115	117	117	117	115	117
LoPerfsRMT1	r	0.128771	1	0.0856669	.453**	-0.0587791	-0.0469723	0.0450097	-0.00490366	0.131209	0.0799288	-0.0616041	.192*	-0.112184	0.0280591	-0.0234093	0.000593005	0.0388042	-0.136761	0.0101622	-0.0384721	-0.051048	0.0293507	-0.000669917	0.077704	.292**	0.134247	-0.075076	0.149786	0.120155	-0.00522609	0.168371	0.0156836	0.0276993	-0.18026	0.0580772	0.00928629	0.106991	-0.0451805	0.0537403
	Sig. (2-tailed)	0.166454		0.360533	3.22143e-07	0.529014	0.616579	0.629897	0.958153	0.158508	0.391638	0.511223	0.0398159	0.228502	0.763944	0.80218	0.994937	0.677862	0.141472	0.913406	0.680468	0.584656	0.753418	0.99428	0.404995	0.00149169	0.152602	0.421115	0.106984	0.196912	0.955404	0.0695799	0.866715	0.766884	0.0538824	0.533954	0.920844	0.250901	0.631612	0.564976
	N	117	117	116	116	117	116	117	117	117	117	116	115	117	117	117	117	117	117	117	117	117	117	117	117	116	115	117	117	117	117	117	117	117	115	117	117	117	115	117
SalesPerfRMT2	r	.629**	0.0856669	1	0.161251	0.0474597	0.116263	-0.106312	0.0923319	.325**	0.0279895	.303**	-0.0330389	-0.107034	0.0300607	-0.0424737	-0.180296	-0.0140565	0.0136582	0.0124103	-0.0596512	-0.127291	0.00868607	-0.141224	-0.0636591	.447**	-0.0765177	-0.0607316	0.0697732	0.0669911	0.0391972	-0.135702	-0.0687514	-.185*	-0.129183	-0.105948	-0.0323598	-.191*	-0.0162455	-0.0707033
	Sig. (2-tailed)	4.24764e-14	0.360533		0.0837641	0.612922	0.215953	0.256023	0.32424	0.000370887	0.765512	0.000958802	0.725943	0.252792	0.748718	0.650761	0.0527802	0.880953	0.884303	0.89481	0.524729	0.173305	0.926269	0.130498	0.497206	4.99359e-07	0.416339	0.517235	0.456725	0.474915	0.676126	0.146375	0.463361	0.0469492	0.170734	0.257664	0.730213	0.0399371	0.863788	0.450732
	N	116	116	116	116	116	115	116	116	116	116	116	115	116	116	116	116	116	116	116	116	116	116	116	116	116	115	116	116	116	116	116	116	116	114	116	116	116	114	116
LoPerfsRMT2	r	0.131393	.453**	0.161251	1	-0.00259245	0.094641	-0.0696868	0.0700601	.190*	0.108866	0.0645613	0.134576	-0.155163	-0.0389499	-0.0756472	-0.0148612	0.0163078	-0.156763	-0.1558	-.277**	0.0715175	-0.0463929	-0.0612258	0.0574299	.623**	0.0359458	-0.151132	0.133728	0.155576	-0.0749392	0.0658439	-.187*	-0.0447566	0.0735068	0.095541	-0.182287	0.00633177	0.0795226	-0.0078064
	Sig. (2-tailed)	0.159747	3.22143e-07	0.0837641		0.977966	0.314375	0.457284	0.454872	0.0411702	0.244715	0.491116	0.151593	0.0962822	0.678055	0.419621	0.874193	0.862062	0.0928576	0.094907	0.00260714	0.445521	0.620938	0.513825	0.540309	8.46529e-14	0.702916	0.105355	0.152393	0.0953884	0.423998	0.482527	0.0449755	0.633318	0.437017	0.307634	0.0501753	0.946218	0.400323	0.933718
	N	116	116	116	116	116	115	116	116	116	116	116	115	116	116	116	116	116	116	116	116	116	116	116	116	116	115	116	116	116	116	116	116	116	114	116	116	116	114	116
SalesPerfDMT1	r	-0.0866913	-0.0587791	0.0474597	-0.00259245	1	-0.135056	.421**	-0.0883431	0.0358823	-0.0471238	-0.100242	0.0366683	0.12025	-.193*	-0.0367868	-0.116883	-0.0161127	-0.0957205	0.109169	-0.0145782	.301**	-0.00710863	.212*	0.0759751	-0.0326171	0.117701	-0.0221337	-0.0187726	-0.137434	-0.0497407	-0.0887152	-0.170237	-0.117307	-0.122698	-0.103396	-0.156619	-0.122474	-0.033209	-0.109937
	Sig. (2-tailed)	0.352685	0.529014	0.612922	0.977966		0.148325	2.2386e-06	0.343552	0.700917	0.613889	0.284327	0.697233	0.196555	0.0367835	0.69375	0.209474	0.863103	0.3046	0.241329	0.876031	0.000959476	0.939366	0.0216242	0.415559	0.728152	0.210289	0.812756	0.840782	0.139506	0.594324	0.341515	0.0664997	0.207814	0.19143	0.26727	0.091733	0.188344	0.724588	0.238016
	N	117	117	116	116	117	116	117	117	117	117	116	115	117	117	117	117	117	117	117	117	117	117	117	117	116	115	117	117	117	117	117	117	117	115	117	117	117	115	117
LoPerfsDMT1	r	0.0843363	-0.0469723	0.116263	0.094641	-0.135056	1	-0.0904119	.501**	-0.00482512	0.115526	0.0945067	-0.0100645	.183*	0.0280897	0.100758	0.0304512	-0.0351918	-0.117257	-0.0695804	0.0204965	0.0200766	-0.155564	0.0496809	-0.142378	-.216*	-0.000111147	0.147908	0.138205	0.0413519	-0.106888	-0.0274453	-.266**	-0.0758048	0.105371	0.0761278	-.260**	-0.0631457	0.0677892	0.157708
	Sig. (2-tailed)	0.368068	0.616579	0.215953	0.314375	0.148325		0.334445	1.00881e-08	0.959002	0.216859	0.315065	0.915362	0.0495442	0.764697	0.281846	0.745565	0.707632	0.210008	0.457973	0.827128	0.830616	0.0954156	0.596381	0.127351	0.0206627	0.999064	0.113081	0.139005	0.659402	0.253442	0.769944	0.00387555	0.41865	0.264523	0.416665	0.00479596	0.500688	0.473597	0.0908798
	N	116	116	115	115	116	116	116	116	116	116	115	114	116	116	116	116	116	116	116	116	116	116	116	116	115	114	116	116	116	116	116	116	116	114	116	116	116	114	116
SalesPerfDMT2	r	-0.106273	0.0450097	-0.106312	-0.0696868	.421**	-0.0904119	1	-0.112353	-0.0508554	0.0241503	-0.129564	0.104613	.221*	-0.0725959	0.136117	-0.0282467	0.0937641	-0.0607155	.186*	0.0501108	0.0441353	0.123146	0.0420542	0.0598821	-.267**	0.173721	-0.077065	-.193*	-0.165443	-0.0496692	0.0602811	-0.0979016	-0.0335722	-0.0279475	0.105795	-0.101114	0.0103182	-0.0268975	-0.036598
	Sig. (2-tailed)	0.254118	0.629897	0.256023	0.457284	2.2386e-06	0.334445		0.227794	0.586076	0.796053	0.165691	0.265859	0.0166374	0.436663	0.143373	0.762412	0.314636	0.515506	0.0442072	0.591579	0.63657	0.185912	0.652565	0.521298	0.00373323	0.0633485	0.408881	0.036685	0.0746463	0.594855	0.518521	0.293662	0.71934	0.766858	0.25627	0.27803	0.912082	0.77538	0.695244
	N	117	117	116	116	117	116	117	117	117	117	116	115	117	117	117	117	117	117	117	117	117	117	117	117	116	115	117	117	117	117	117	117	117	115	117	117	117	115	117
LoPerfsDMT2	r	0.164215	-0.00490366	0.0923319	0.0700601	-0.0883431	.501**	-0.112353	1	0.0761263	-0.0971532	0.141859	-.215*	0.0892674	-0.123997	.278**	-.253**	0.0692323	-0.107748	-0.0313097	0.0294933	-0.0313289	-.201*	0.121831	-.390**	-.574**	0.0560606	.344**	0.141471	-0.141409	-.207*	-.275**	-.308**	-.247**	0.0890153	-0.15926	-.344**	-.305**	-0.0258812	-0.165573
	Sig. (2-tailed)	0.0768581	0.958153	0.32424	0.454872	0.343552	1.00881e-08	0.227794		0.414629	0.297385	0.128759	0.0210188	0.338507	0.182866	0.00239518	0.00601496	0.458262	0.247547	0.73754	0.752259	0.737385	0.0296645	0.190693	1.4191e-05	1.70063e-11	0.551788	0.000145866	0.128141	0.128309	0.0253228	0.00264869	0.000741251	0.00713992	0.344131	0.0863214	0.000144211	0.000821819	0.783655	0.0744155
	N	117	117	116	116	117	116	117	117	117	117	116	115	117	117	117	117	117	117	117	117	117	117	117	117	116	115	117	117	117	117	117	117	117	115	117	117	117	115	117
SaleImpRMT1	r	.445**	0.131209	.325**	.190*	0.0358823	-0.00482512	-0.0508554	0.0761263	1	0.0263091	.632**	0.0218461	-0.14817	0.0953547	-0.115743	-0.125806	.301**	0.147968	0.136777	-0.00924784	0.0498934	0.00689331	-0.00905706	0.0976171	.201*	-.221*	-0.131629	0.0466097	0.00907975	0.0238536	0.00521238	-0.134805	-0.081847	0.0222192	-0.129023	-0.0908631	-0.049912	0.103711	-0.0187413
	Sig. (2-tailed)	4.85143e-07	0.158508	0.000370887	0.0411702	0.700917	0.959002	0.586076	0.414629		0.778273	2.69869e-14	0.816739	0.110868	0.30646	0.213982	0.176516	0.000979776	0.11136	0.141426	0.921171	0.593191	0.941199	0.922792	0.295073	0.0306421	0.0173921	0.157167	0.617766	0.922599	0.798505	0.955521	0.147309	0.380335	0.813665	0.165619	0.329908	0.593052	0.270024	0.841043
	N	117	117	116	116	117	116	117	117	117	117	116	115	117	117	117	117	117	117	117	117	117	117	117	117	116	115	117	117	117	117	117	117	117	115	117	117	117	115	117
LoPerfsImpRMT1	r	-0.0591429	0.0799288	0.0279895	0.108866	-0.0471238	0.115526	0.0241503	-0.0971532	0.0263091	1	-0.0618246	.606**	-0.03405	0.161201	-0.0794729	-0.0253863	-0.0340734	0.0634682	-0.168779	-0.0689007	0.11702	-0.0797311	-0.00484539	0.104154	0.136357	.357**	-0.0586365	0.115278	-0.0442134	0.124908	0.0957523	0.0359365	0.145692	0.0736161	0.00798795	0.0930468	0.144468	0.0274652	0.0624884
	Sig. (2-tailed)	0.526463	0.391638	0.765512	0.244715	0.613889	0.216859	0.796053	0.297385	0.778273		0.509709	7.33779e-13	0.715515	0.0825087	0.394353	0.78586	0.715329	0.496613	0.0688972	0.460423	0.208937	0.392814	0.958649	0.263764	0.144418	8.82794e-05	0.530016	0.215839	0.635972	0.179646	0.304439	0.700486	0.117031	0.434284	0.931883	0.318369	0.120173	0.770769	0.503296
	N	117	117	116	116	117	116	117	117	117	117	116	115	117	117	117	117	117	117	117	117	117	117	117	117	116	115	117	117	117	117	117	117	117	115	117	117	117	115	117
SaleImpRMT2	r	.336**	-0.0616041	.303**	0.0645613	-0.100242	0.0945067	-0.129564	0.141859	.632**	-0.0618246	1	-0.141301	-0.108618	0.101287	-0.0723155	-0.0353537	0.10506	0.0992265	0.134505	-0.0458492	-0.0678379	-0.0487057	-0.063482	0.0532177	0.0925202	-.475**	-0.14381	-0.0789234	-0.0223414	0.00261444	-0.0699227	-.242**	-0.0730987	-0.014781	-0.160283	-.185*	-0.0842088	0.0116442	-0.10987
	Sig. (2-tailed)	0.000225702	0.511223	0.000958802	0.491116	0.284327	0.315065	0.165691	0.128759	2.69869e-14	0.509709		0.131989	0.245797	0.279311	0.440448	0.706348	0.261698	0.28926	0.150003	0.62504	0.469337	0.603618	0.498405	0.570465	0.32325	8.02739e-08	0.123529	0.399709	0.811844	0.977779	0.455759	0.00883752	0.4355	0.875965	0.0856623	0.047371	0.368795	0.902139	0.240363
	N	116	116	116	116	116	115	116	116	116	116	116	115	116	116	116	116	116	116	116	116	116	116	116	116	116	115	116	116	116	116	116	116	116	114	116	116	116	114	116
LoPerfsImpRMT2	r	-0.130823	.192*	-0.0330389	0.134576	0.0366683	-0.0100645	0.104613	-.215*	0.0218461	.606**	-0.141301	1	-0.0384929	0.112842	-0.12917	0.012965	-0.129018	0.0707503	-0.0914926	0.0383024	0.109614	-0.0103439	0.0355972	0.0653373	.185*	.601**	0.0277496	0.073096	0.120448	0.101636	.292**	0.0277869	0.163829	0.0433898	0.0963245	0.0742727	.261**	0.0363275	0.134893
	Sig. (2-tailed)	0.16344	0.0398159	0.725943	0.151593	0.697233	0.915362	0.265859	0.0210188	0.816739	7.33779e-13	0.131989		0.682956	0.22986	0.168873	0.890619	0.169379	0.452433	0.330816	0.684442	0.24355	0.912634	0.705663	0.487837	0.0473913	1.24387e-12	0.768462	0.437546	0.199763	0.279777	0.00154577	0.76816	0.0802014	0.648155	0.305805	0.430185	0.00481051	0.702462	0.150621
	N	115	115	115	115	115	114	115	115	115	115	115	115	115	115	115	115	115	115	115	115	115	115	115	115	115	115	115	115	115	115	115	115	115	113	115	115	115	113	115
SaleImpDMT1	r	-0.131798	-0.112184	-0.107034	-0.155163	0.12025	.183*	.221*	0.0892674	-0.14817	-0.03405	-0.108618	-0.0384929	1	-.277**	.475**	-0.11037	-0.163168	-0.025652	0.11011	0.130581	-0.0257226	0.0203254	-0.0297416	-0.122358	-.251**	.279**	0.101174	-0.0332688	-0.0872461	-0.118364	0.0432697	-0.0995868	-0.00775562	-0.0982625	0.0470171	-0.138423	0.0179236	-0.131485	-0.0269594
	Sig. (2-tailed)	0.156631	0.228502	0.252792	0.0962822	0.196555	0.0495442	0.0166374	0.338507	0.110868	0.715515	0.245797	0.682956		0.00249583	6.24079e-08	0.236162	0.0787836	0.783673	0.237273	0.160528	0.783093	0.827807	0.750241	0.188765	0.0066722	0.00249857	0.277742	0.721772	0.349601	0.203718	0.643203	0.28539	0.933859	0.296131	0.614693	0.136652	0.847893	0.161303	0.772939
	N	117	117	116	116	117	116	117	117	117	117	116	115	117	117	117	117	117	117	117	117	117	117	117	117	116	115	117	117	117	117	117	117	117	115	117	117	117	115	117
LoPerfsImpDMT1	r	0.0971271	0.0280591	0.0300607	-0.0389499	-.193*	0.0280897	-0.0725959	-0.123997	0.0953547	0.161201	0.101287	0.112842	-.277**	1	-.239**	.494**	.194*	0.0837314	-0.100957	-0.141451	0.00214486	0.064017	-0.0387279	0.0447311	0.0904699	-.287**	-0.0871066	-0.0973756	0.105379	-0.143336	0.0479733	0.10538	0.15613	-0.0237877	0.138173	0.00565435	0.125883	0.0371804	0.0839505
	Sig. (2-tailed)	0.297516	0.763944	0.748718	0.678055	0.0367835	0.764697	0.436663	0.182866	0.30646	0.0825087	0.279311	0.22986	0.00249583		0.00954011	1.50665e-08	0.0364153	0.369427	0.27878	0.128194	0.981689	0.49289	0.678461	0.63202	0.334134	0.00188027	0.350375	0.296275	0.258156	0.123137	0.607507	0.258153	0.0927628	0.800775	0.137368	0.951753	0.176248	0.693215	0.368171
	N	117	117	116	116	117	116	117	117	117	117	116	115	117	117	117	117	117	117	117	117	117	117	117	117	116	115	117	117	117	117	117	117	117	115	117	117	117	115	117
SaleImpDMT2	r	-0.0419415	-0.0234093	-0.0424737	-0.0756472	-0.0367868	0.100758	0.136117	.278**	-0.115743	-0.0794729	-0.0723155	-0.12917	.475**	-.239**	1	-.344**	-0.0986564	-0.124498	-0.0175162	0.109719	-.190*	-0.0571843	-0.0951595	-.268**	-.285**	.502**	.197*	-0.0590063	-0.0477202	-0.0287217	-0.149348	0.016746	-0.0400806	-0.0307575	-0.0837267	-0.00221799	-0.104885	-0.114671	-0.0600424
	Sig. (2-tailed)	0.653437	0.80218	0.650761	0.419621	0.69375	0.281846	0.143373	0.00239518	0.213982	0.394353	0.440448	0.168873	6.24079e-08	0.00954011		0.000147017	0.289937	0.181093	0.85131	0.238954	0.0406912	0.540271	0.307456	0.00354481	0.00191602	1.05285e-08	0.0329899	0.52742	0.609405	0.758539	0.108027	0.857778	0.667882	0.744189	0.369454	0.981065	0.260406	0.222349	0.520182
	N	117	117	116	116	117	116	117	117	117	117	116	115	117	117	117	117	117	117	117	117	117	117	117	117	116	115	117	117	117	117	117	117	117	115	117	117	117	115	117
LoPerfsImpDMT2	r	-0.0418609	0.000593005	-0.180296	-0.0148612	-0.116883	0.0304512	-0.0282467	-.253**	-0.125806	-0.0253863	-0.0353537	0.012965	-0.11037	.494**	-.344**	1	0.123655	.237**	0.0147133	0.00735088	.191*	0.0666314	0.0910397	.204*	0.0997729	-.563**	-0.111927	0.0535592	0.132685	-0.0155292	0.146262	0.0420115	0.166443	0.03214	.277**	0.0240728	.185*	0.180243	.233*
	Sig. (2-tailed)	0.65406	0.994937	0.0527802	0.874193	0.209474	0.745565	0.762412	0.00601496	0.176516	0.78586	0.706348	0.890619	0.236162	1.50665e-08	0.000147017		0.184087	0.00995308	0.874891	0.937304	0.039424	0.475361	0.328965	0.0275379	0.286599	5.81063e-11	0.229575	0.56629	0.153834	0.868015	0.115591	0.652895	0.0728841	0.733114	0.00249283	0.796693	0.0463544	0.0539051	0.0114871
	N	117	117	116	116	117	116	117	117	117	117	116	115	117	117	117	117	117	117	117	117	117	117	117	117	116	115	117	117	117	117	117	117	117	115	117	117	117	115	117
adjIntrnlSucRMT1	r	0.141338	0.0388042	-0.0140565	0.0163078	-0.0161127	-0.0351918	0.0937641	0.0692323	.301**	-0.0340734	0.10506	-0.129018	-0.163168	.194*	-0.0986564	0.123655	1	0.0735914	.449**	0.134111	-0.1085	-0.010374	-0.181083	0.0258781	-0.0673499	-.217*	-.184*	-0.00104847	-0.0800417	0.0147723	0.00640461	0.06882	-0.0130895	-0.0081294	-0.0989056	0.0605172	-0.00503199	0.0367052	-0.00530316
	Sig. (2-tailed)	0.128504	0.677862	0.880953	0.862062	0.863103	0.707632	0.314636	0.458262	0.000979776	0.715329	0.261698	0.169379	0.0787836	0.0364153	0.289937	0.184087		0.430383	3.87612e-07	0.149422	0.244243	0.911609	0.0507167	0.781814	0.472547	0.0199371	0.0470264	0.991049	0.390967	0.874394	0.945361	0.460949	0.888604	0.931286	0.288715	0.516882	0.957058	0.696943	0.954747
	N	117	117	116	116	117	116	117	117	117	117	116	115	117	117	117	117	117	117	117	117	117	117	117	117	116	115	117	117	117	117	117	117	117	115	117	117	117	115	117
adjIntrnlFailRMT1	r	0.0786757	-0.136761	0.0136582	-0.156763	-0.0957205	-0.117257	-0.0607155	-0.107748	0.147968	0.0634682	0.0992265	0.0707503	-0.025652	0.0837314	-0.124498	.237**	0.0735914	1	.223*	.357**	-0.0659077	0.0581074	-0.0818218	0.144893	0.000778697	-0.16121	-0.0159469	-0.027877	0.0376189	0.0213317	0.090545	.208*	-0.0360515	0.0896559	-0.0131003	0.170912	0.0247499	0.127825	0.152238
	Sig. (2-tailed)	0.399128	0.141472	0.884303	0.0928576	0.3046	0.210008	0.515506	0.247547	0.11136	0.496613	0.28926	0.452433	0.783673	0.369427	0.181093	0.00995308	0.430383		0.0154345	7.89781e-05	0.480179	0.533741	0.380483	0.119074	0.993381	0.0852198	0.864498	0.765431	0.687181	0.819424	0.331611	0.0242147	0.699575	0.340656	0.888513	0.0654134	0.791104	0.17339	0.101299
	N	117	117	116	116	117	116	117	117	117	117	116	115	117	117	117	117	117	117	117	117	117	117	117	117	116	115	117	117	117	117	117	117	117	115	117	117	117	115	117
adjIntrnlSucRMT2	r	0.148056	0.0101622	0.0124103	-0.1558	0.109169	-0.0695804	.186*	-0.0313097	0.136777	-0.168779	0.134505	-0.0914926	0.11011	-0.100957	-0.0175162	0.0147133	.449**	.223*	1	.423**	-.226*	0.136434	-0.124342	0.099684	-0.114818	-0.118012	-.278**	-0.0439784	-0.000453466	0.0903194	-0.00131503	0.0345117	-0.154975	-0.0453805	-0.00698763	0.073819	-0.10043	-0.106457	-0.0113736
	Sig. (2-tailed)	0.111144	0.913406	0.89481	0.094907	0.241329	0.457973	0.0442072	0.73754	0.141426	0.0688972	0.150003	0.330816	0.237273	0.27878	0.85131	0.874891	3.87612e-07	0.0154345		2.0805e-06	0.0142631	0.142436	0.181642	0.284918	0.219709	0.209076	0.00238569	0.63777	0.996128	0.332822	0.988773	0.711827	0.0952344	0.630102	0.940396	0.428955	0.28131	0.257476	0.903131
	N	117	117	116	116	117	116	117	117	117	117	116	115	117	117	117	117	117	117	117	117	117	117	117	117	116	115	117	117	117	117	117	117	117	115	117	117	117	115	117
adjIntrnlFailRMT2	r	-0.00218003	-0.0384721	-0.0596512	-.277**	-0.0145782	0.0204965	0.0501108	0.0294933	-0.00924784	-0.0689007	-0.0458492	0.0383024	0.130581	-0.141451	0.109719	0.00735088	0.134111	.357**	.423**	1	-.196*	0.0749738	0.00774543	0.0743808	-.218*	0.0676734	.343**	-0.0880291	-0.146999	0.0541553	-0.116815	0.0861313	-0.120885	-0.170464	-0.151213	0.0944404	-0.139658	-.200*	-0.069963
	Sig. (2-tailed)	0.981389	0.680468	0.524729	0.00260714	0.876031	0.827128	0.591579	0.752259	0.921171	0.460423	0.62504	0.684442	0.160528	0.128194	0.238954	0.937304	0.149422	7.89781e-05	2.0805e-06		0.0337634	0.421749	0.933946	0.425441	0.0188669	0.472379	0.000151346	0.345276	0.113748	0.561971	0.20974	0.355816	0.194184	0.0685444	0.103646	0.311143	0.133153	0.0318817	0.45352
	N	117	117	116	116	117	116	117	117	117	117	116	115	117	117	117	117	117	117	117	117	117	117	117	117	116	115	117	117	117	117	117	117	117	115	117	117	117	115	117
adjIntrnlSucDMT1	r	-0.088924	-0.051048	-0.127291	0.0715175	.301**	0.0200766	0.0441353	-0.0313289	0.0498934	0.11702	-0.0678379	0.109614	-0.0257226	0.00214486	-.190*	.191*	-0.1085	-0.0659077	-.226*	-.196*	1	0.0942129	.636**	.189*	0.00395995	-0.0565396	0.110884	0.0705689	-0.0486222	-0.108664	-0.130147	-.294**	-0.0342065	-0.0442507	-0.0532336	-.282**	-0.0909366	-0.0369484	-0.0183098
	Sig. (2-tailed)	0.340376	0.584656	0.173305	0.445521	0.000959476	0.830616	0.63657	0.737385	0.593191	0.208937	0.469337	0.24355	0.783093	0.981689	0.0406912	0.039424	0.244243	0.480179	0.0142631	0.0337634		0.312315	1.25716e-14	0.0409848	0.966349	0.548389	0.233972	0.449609	0.602652	0.243527	0.161933	0.00130893	0.714265	0.638654	0.568656	0.00205275	0.329515	0.695034	0.844657
	N	117	117	116	116	117	116	117	117	117	117	116	115	117	117	117	117	117	117	117	117	117	117	117	117	116	115	117	117	117	117	117	117	117	115	117	117	117	115	117
adjIntrnlFailDMT1	r	0.088312	0.0293507	0.00868607	-0.0463929	-0.00710863	-0.155564	0.123146	-.201*	0.00689331	-0.0797311	-0.0487057	-0.0103439	0.0203254	0.064017	-0.0571843	0.0666314	-0.010374	0.0581074	0.136434	0.0749738	0.0942129	1	.218*	.506**	0.0804803	-0.0476943	-.300**	0.0522015	0.0962406	-0.0225995	0.0627145	-0.000864174	0.13642	0.0346078	0.140731	-0.0125117	0.121005	-0.0118008	0.0654198
	Sig. (2-tailed)	0.343722	0.753418	0.926269	0.620938	0.939366	0.0954156	0.185912	0.0296645	0.941199	0.392814	0.603618	0.912634	0.827807	0.49289	0.540271	0.475361	0.911609	0.533741	0.142436	0.421749	0.312315		0.0183882	6.09259e-09	0.390447	0.61274	0.00101647	0.576186	0.301968	0.808891	0.50175	0.992622	0.142476	0.713482	0.130168	0.893492	0.193739	0.900388	0.483442
	N	117	117	116	116	117	116	117	117	117	117	116	115	117	117	117	117	117	117	117	117	117	117	117	117	116	115	117	117	117	117	117	117	117	115	117	117	117	115	117
adjIntrnlSucDMT2	r	-0.0446539	-0.000669917	-0.141224	-0.0612258	.212*	0.0496809	0.0420542	0.121831	-0.00905706	-0.00484539	-0.063482	0.0355972	-0.0297416	-0.0387279	-0.0951595	0.0910397	-0.181083	-0.0818218	-0.124342	0.00774543	.636**	.218*	1	0.0333937	-.184*	-0.00867034	.439**	0.0592557	-0.0471887	-0.0981344	-.240**	-.189*	-0.129218	-0.154907	-0.180295	-.196*	-.210*	-0.153774	-0.151402
	Sig. (2-tailed)	0.632608	0.99428	0.130498	0.513825	0.0216242	0.596381	0.652565	0.190693	0.922792	0.958649	0.498405	0.705663	0.750241	0.678461	0.307456	0.328965	0.0507167	0.380483	0.181642	0.933946	1.25716e-14	0.0183882		0.72077	0.0478825	0.926726	7.55967e-07	0.525673	0.613401	0.29251	0.00919355	0.0415999	0.164976	0.0983226	0.0517486	0.0340469	0.0229339	0.100839	0.103209
	N	117	117	116	116	117	116	117	117	117	117	116	115	117	117	117	117	117	117	117	117	117	117	117	117	116	115	117	117	117	117	117	117	117	115	117	117	117	115	117
adjIntrnlFailDMT2	r	0.014839	0.077704	-0.0636591	0.0574299	0.0759751	-0.142378	0.0598821	-.390**	0.0976171	0.104154	0.0532177	0.0653373	-0.122358	0.0447311	-.268**	.204*	0.0258781	0.144893	0.099684	0.0743808	.189*	.506**	0.0333937	1	.262**	-.201*	-.700**	-.202*	0.089271	0.111752	.203*	-0.127957	.232*	-0.0329532	0.0384697	-0.0395268	.257**	0.06038	0.0913149
	Sig. (2-tailed)	0.873831	0.404995	0.497206	0.540309	0.415559	0.127351	0.521298	1.4191e-05	0.295073	0.263764	0.570465	0.487837	0.188765	0.63202	0.00354481	0.0275379	0.781814	0.119074	0.284918	0.425441	0.0409848	6.09259e-09	0.72077		0.00455935	0.031162	1.5825e-18	0.028824	0.338487	0.230309	0.0279316	0.169172	0.0118603	0.726625	0.680488	0.672205	0.00516992	0.521513	0.327499
	N	117	117	116	116	117	116	117	117	117	117	116	115	117	117	117	117	117	117	117	117	117	117	117	117	116	115	117	117	117	117	117	117	117	115	117	117	117	115	117
TotPerfDiffsT2	r	.237*	.292**	.447**	.623**	-0.0326171	-.216*	-.267**	-.574**	.201*	0.136357	0.0925202	.185*	-.251**	0.0904699	-.285**	0.0997729	-0.0673499	0.000778697	-0.114818	-.218*	0.00395995	0.0804803	-.184*	.262**	1	-0.0919478	-.326**	0.0611556	.256**	0.127959	0.159715	0.0980837	0.0838231	-0.0551719	0.097415	0.142007	0.138938	0.0698634	0.0926598
	Sig. (2-tailed)	0.0102591	0.00149169	4.99359e-07	8.46529e-14	0.728152	0.0206627	0.00373323	1.70063e-11	0.0306421	0.144418	0.32325	0.0473913	0.0066722	0.334134	0.00191602	0.286599	0.472547	0.993381	0.219709	0.0188669	0.966349	0.390447	0.0478825	0.00455935		0.328405	0.000351985	0.514309	0.00553327	0.171041	0.0867932	0.294878	0.371	0.559875	0.298198	0.128356	0.136902	0.460138	0.322517
	N	116	116	116	116	116	115	116	116	116	116	116	115	116	116	116	116	116	116	116	116	116	116	116	116	116	115	116	116	116	116	116	116	116	114	116	116	116	114	116
TotImpDiffsT2	r	-.216*	0.134247	-0.0765177	0.0359458	0.117701	-0.000111147	0.173721	0.0560606	-.221*	.357**	-.475**	.601**	.279**	-.287**	.502**	-.563**	-.217*	-0.16121	-0.118012	0.0676734	-0.0565396	-0.0476943	-0.00867034	-.201*	-0.0919478	1	.215*	0.030298	0.00821923	0.034616	0.062039	0.0925702	0.00568122	-0.0170776	-0.065173	0.0892386	0.0368129	-0.136043	-0.0287884
	Sig. (2-tailed)	0.020313	0.152602	0.416339	0.702916	0.210289	0.999064	0.0633485	0.551788	0.0173921	8.82794e-05	8.02739e-08	1.24387e-12	0.00249857	0.00188027	1.05285e-08	5.81063e-11	0.0199371	0.0852198	0.209076	0.472379	0.548389	0.61274	0.926726	0.031162	0.328405		0.0207287	0.747882	0.930528	0.713418	0.510114	0.325128	0.951949	0.85752	0.488935	0.342917	0.696097	0.150783	0.760052
	N	115	115	115	115	115	114	115	115	115	115	115	115	115	115	115	115	115	115	115	115	115	115	115	115	115	115	115	115	115	115	115	115	115	113	115	115	115	113	115
TotArcAttribDiffT2	r	-0.0990116	-0.075076	-0.0607316	-0.151132	-0.0221337	0.147908	-0.077065	.344**	-0.131629	-0.0586365	-0.14381	0.0277496	0.101174	-0.0871066	.197*	-0.111927	-.184*	-0.0159469	-.278**	.343**	0.110884	-.300**	.439**	-.700**	-.326**	.215*	1	0.14192	-0.167724	-0.117902	-.313**	0.0239033	-.208*	-0.127206	-.187*	-0.0434874	-.300**	-.189*	-0.161128
	Sig. (2-tailed)	0.288196	0.421115	0.517235	0.105355	0.812756	0.113081	0.408881	0.000145866	0.157167	0.530016	0.123529	0.768462	0.277742	0.350375	0.0329899	0.229575	0.0470264	0.864498	0.00238569	0.000151346	0.233972	0.00101647	7.55967e-07	1.5825e-18	0.000351985	0.0207287		0.126921	0.0706746	0.205502	0.00058442	0.798095	0.0243052	0.1755	0.0430535	0.641532	0.00102174	0.0435087	0.0826503
	N	117	117	116	116	117	116	117	117	117	117	116	115	117	117	117	117	117	117	117	117	117	117	117	117	116	115	117	117	117	117	117	117	117	115	117	117	117	115	117
FeedFavorRMT2	r	0.154116	0.149786	0.0697732	0.133728	-0.0187726	0.138205	-.193*	0.141471	0.0466097	0.115278	-0.0789234	0.073096	-0.0332688	-0.0973756	-0.0590063	0.0535592	-0.00104847	-0.027877	-0.0439784	-0.0880291	0.0705689	0.0522015	0.0592557	-.202*	0.0611556	0.030298	0.14192	1	.272**	0.0562629	0.140409	0.13016	0.108577	.339**	.281**	0.129307	0.144232	.310**	.255**
	Sig. (2-tailed)	0.0971049	0.106984	0.456725	0.152393	0.840782	0.139005	0.036685	0.128141	0.617766	0.215839	0.399709	0.437546	0.721772	0.296275	0.52742	0.56629	0.991049	0.765431	0.63777	0.345276	0.449609	0.576186	0.525673	0.028824	0.514309	0.747882	0.126921		0.00302161	0.546828	0.131058	0.161891	0.243906	0.000213931	0.00215471	0.164682	0.120786	0.000734809	0.00549067
	N	117	117	116	116	117	116	117	117	117	117	116	115	117	117	117	117	117	117	117	117	117	117	117	117	116	115	117	117	117	117	117	117	117	115	117	117	117	115	117
FeedFavorDMT2	r	0.0251234	0.120155	0.0669911	0.155576	-0.137434	0.0413519	-0.165443	-0.141409	0.00907975	-0.0442134	-0.0223414	0.120448	-0.0872461	0.105379	-0.0477202	0.132685	-0.0800417	0.0376189	-0.000453466	-0.146999	-0.0486222	0.0962406	-0.0471887	0.089271	.256**	0.00821923	-0.167724	.272**	1	-0.0175364	.422**	0.0471982	.417**	0.179725	.421**	0.0269977	.492**	.284**	.441**
	Sig. (2-tailed)	0.788025	0.196912	0.474915	0.0953884	0.139506	0.659402	0.0746463	0.128309	0.922599	0.635972	0.811844	0.199763	0.349601	0.258156	0.609405	0.153834	0.390967	0.687181	0.996128	0.113748	0.602652	0.301968	0.613401	0.338487	0.00553327	0.930528	0.0706746	0.00302161		0.851141	2.11513e-06	0.613329	2.94764e-06	0.054611	2.27088e-06	0.772626	1.78558e-08	0.0020777	6.3117e-07
	N	117	117	116	116	117	116	117	117	117	117	116	115	117	117	117	117	117	117	117	117	117	117	117	117	116	115	117	117	117	117	117	117	117	115	117	117	117	115	117
FeedAccRMT2	r	0.0636536	-0.00522609	0.0391972	-0.0749392	-0.0497407	-0.106888	-0.0496692	-.207*	0.0238536	0.124908	0.00261444	0.101636	-0.118364	-0.143336	-0.0287217	-0.0155292	0.0147723	0.0213317	0.0903194	0.0541553	-0.108664	-0.0225995	-0.0981344	0.111752	0.127959	0.034616	-0.117902	0.0562629	-0.0175364	1	0.074176	0.170507	0.103879	.237*	0.0618078	.655**	0.106133	0.134358	0.139072
	Sig. (2-tailed)	0.495354	0.955404	0.676126	0.423998	0.594324	0.253442	0.594855	0.0253228	0.798505	0.179646	0.977779	0.279777	0.203718	0.123137	0.758539	0.868015	0.874394	0.819424	0.332822	0.561971	0.243527	0.808891	0.29251	0.230309	0.171041	0.713418	0.205502	0.546828	0.851141		0.426719	0.0660624	0.265034	0.0108262	0.507965	1.12709e-15	0.254747	0.152262	0.134805
	N	117	117	116	116	117	116	117	117	117	117	116	115	117	117	117	117	117	117	117	117	117	117	117	117	116	115	117	117	117	117	117	117	117	115	117	117	117	115	117
FeedAccDMT2	r	-0.0955561	0.168371	-0.135702	0.0658439	-0.0887152	-0.0274453	0.0602811	-.275**	0.00521238	0.0957523	-0.0699227	.292**	0.0432697	0.0479733	-0.149348	0.146262	0.00640461	0.090545	-0.00131503	-0.116815	-0.130147	0.0627145	-.240**	.203*	0.159715	0.062039	-.313**	0.140409	.422**	0.074176	1	0.144519	.448**	.228*	.500**	0.14971	.818**	.426**	.555**
	Sig. (2-tailed)	0.305435	0.0695799	0.146375	0.482527	0.341515	0.769944	0.518521	0.00264869	0.955521	0.304439	0.455759	0.00154577	0.643203	0.607507	0.108027	0.115591	0.945361	0.331611	0.988773	0.20974	0.161933	0.50175	0.00919355	0.0279316	0.0867932	0.510114	0.00058442	0.131058	2.11513e-06	0.426719		0.12004	4.07456e-07	0.0142537	9.32743e-09	0.107165	2.225e-29	2.07782e-06	8.31469e-11
	N	117	117	116	116	117	116	117	117	117	117	116	115	117	117	117	117	117	117	117	117	117	117	117	117	116	115	117	117	117	117	117	117	117	115	117	117	117	115	117
QualifiedRMT2	r	-0.0775209	0.0156836	-0.0687514	-.187*	-0.170237	-.266**	-0.0979016	-.308**	-0.134805	0.0359365	-.242**	0.0277869	-0.0995868	0.10538	0.016746	0.0420115	0.06882	.208*	0.0345117	0.0861313	-.294**	-0.000864174	-.189*	-0.127957	0.0980837	0.0925702	0.0239033	0.13016	0.0471982	0.170507	0.144519	1	0.120477	0.0465138	0.00930311	.856**	0.154067	0.0692597	0.035416
	Sig. (2-tailed)	0.406106	0.866715	0.463361	0.0449755	0.0664997	0.00387555	0.293662	0.000741251	0.147309	0.700486	0.00883752	0.76816	0.28539	0.258153	0.857778	0.652895	0.460949	0.0242147	0.711827	0.355816	0.00130893	0.992622	0.0415999	0.169172	0.294878	0.325128	0.798095	0.161891	0.613329	0.0660624	0.12004		0.195705	0.621572	0.920701	8.96005e-35	0.0972137	0.462036	0.704622
	N	117	117	116	116	117	116	117	117	117	117	116	115	117	117	117	117	117	117	117	117	117	117	117	117	116	115	117	117	117	117	117	117	117	115	117	117	117	115	117
QualifiedDMT2	r	-.197*	0.0276993	-.185*	-0.0447566	-0.117307	-0.0758048	-0.0335722	-.247**	-0.081847	0.145692	-0.0730987	0.163829	-0.00775562	0.15613	-0.0400806	0.166443	-0.0130895	-0.0360515	-0.154975	-0.120885	-0.0342065	0.13642	-0.129218	.232*	0.0838231	0.00568122	-.208*	0.108577	.417**	0.103879	.448**	0.120477	1	.250**	.483**	0.146847	.881**	.369**	.464**
	Sig. (2-tailed)	0.0334892	0.766884	0.0469492	0.633318	0.207814	0.41865	0.71934	0.00713992	0.380335	0.117031	0.4355	0.0802014	0.933859	0.0927628	0.667882	0.0728841	0.888604	0.699575	0.0952344	0.194184	0.714265	0.142476	0.164976	0.0118603	0.371	0.951949	0.0243052	0.243906	2.94764e-06	0.265034	4.07456e-07	0.195705		0.00711134	3.40974e-08	0.114125	3.81154e-39	4.84301e-05	1.37594e-07
	N	117	117	116	116	117	116	117	117	117	117	116	115	117	117	117	117	117	117	117	117	117	117	117	117	116	115	117	117	117	117	117	117	117	115	117	117	117	115	117
FutureRM	r	-0.0550201	-0.18026	-0.129183	0.0735068	-0.122698	0.105371	-0.0279475	0.0890153	0.0222192	0.0736161	-0.014781	0.0433898	-0.0982625	-0.0237877	-0.0307575	0.03214	-0.0081294	0.0896559	-0.0453805	-0.170464	-0.0442507	0.0346078	-0.154907	-0.0329532	-0.0551719	-0.0170776	-0.127206	.339**	0.179725	.237*	.228*	0.0465138	.250**	1	.424**	0.158807	.281**	.567**	.430**
	Sig. (2-tailed)	0.559206	0.0538824	0.170734	0.437017	0.19143	0.264523	0.766858	0.344131	0.813665	0.434284	0.875965	0.648155	0.296131	0.800775	0.744189	0.733114	0.931286	0.340656	0.630102	0.0685444	0.638654	0.713482	0.0983226	0.726625	0.559875	0.85752	0.1755	0.000213931	0.054611	0.0108262	0.0142537	0.621572	0.00711134		2.31694e-06	0.0900392	0.00231345	4.13088e-11	1.60874e-06
	N	115	115	114	114	115	114	115	115	115	115	114	113	115	115	115	115	115	115	115	115	115	115	115	115	114	113	115	115	115	115	115	115	115	115	115	115	115	115	115
FutureDM	r	-0.103039	0.0580772	-0.105948	0.095541	-0.103396	0.0761278	0.105795	-0.15926	-0.129023	0.00798795	-0.160283	0.0963245	0.0470171	0.138173	-0.0837267	.277**	-0.0989056	-0.0131003	-0.00698763	-0.151213	-0.0532336	0.140731	-0.180295	0.0384697	0.097415	-0.065173	-.187*	.281**	.421**	0.0618078	.500**	0.00930311	.483**	.424**	1	0.03954	.576**	.576**	.770**
	Sig. (2-tailed)	0.268938	0.533954	0.257664	0.307634	0.26727	0.416665	0.25627	0.0863214	0.165619	0.931883	0.0856623	0.305805	0.614693	0.137368	0.369454	0.00249283	0.288715	0.888513	0.940396	0.103646	0.568656	0.130168	0.0517486	0.680488	0.298198	0.488935	0.0430535	0.00215471	2.27088e-06	0.507965	9.32743e-09	0.920701	3.40974e-08	2.31694e-06		0.672102	1.09606e-11	1.57783e-11	3.65885e-24
	N	117	117	116	116	117	116	117	117	117	117	116	115	117	117	117	117	117	117	117	117	117	117	117	117	116	115	117	117	117	117	117	117	117	115	117	117	117	115	117
AcceptRM	r	-0.0260698	0.00928629	-0.0323598	-0.182287	-0.156619	-.260**	-0.101114	-.344**	-0.0908631	0.0930468	-.185*	0.0742727	-0.138423	0.00565435	-0.00221799	0.0240728	0.0605172	0.170912	0.073819	0.0944404	-.282**	-0.0125117	-.196*	-0.0395268	0.142007	0.0892386	-0.0434874	0.129307	0.0269977	.655**	0.14971	.856**	0.146847	0.158807	0.03954	1	0.173786	0.12279	0.100074
	Sig. (2-tailed)	0.780238	0.920844	0.730213	0.0501753	0.091733	0.00479596	0.27803	0.000144211	0.329908	0.318369	0.047371	0.430185	0.136652	0.951753	0.981065	0.796693	0.516882	0.0654134	0.428955	0.311143	0.00205275	0.893492	0.0340469	0.672205	0.128356	0.342917	0.641532	0.164682	0.772626	1.12709e-15	0.107165	8.96005e-35	0.114125	0.0900392	0.672102		0.0609456	0.191096	0.283029
	N	117	117	116	116	117	116	117	117	117	117	116	115	117	117	117	117	117	117	117	117	117	117	117	117	116	115	117	117	117	117	117	117	117	115	117	117	117	115	117
AcceptDM	r	-0.177223	0.106991	-.191*	0.00633177	-0.122474	-0.0631457	0.0103182	-.305**	-0.049912	0.144468	-0.0842088	.261**	0.0179236	0.125883	-0.104885	.185*	-0.00503199	0.0247499	-0.10043	-0.139658	-0.0909366	0.121005	-.210*	.257**	0.138938	0.0368129	-.300**	0.144232	.492**	0.106133	.818**	0.154067	.881**	.281**	.576**	0.173786	1	.463**	.593**
	Sig. (2-tailed)	0.0559353	0.250901	0.0399371	0.946218	0.188344	0.500688	0.912082	0.000821819	0.593052	0.120173	0.368795	0.00481051	0.847893	0.176248	0.260406	0.0463544	0.957058	0.791104	0.28131	0.133153	0.329515	0.193739	0.0229339	0.00516992	0.136902	0.696097	0.00102174	0.120786	1.78558e-08	0.254747	2.225e-29	0.0972137	3.81154e-39	0.00231345	1.09606e-11	0.0609456		1.85556e-07	1.95652e-12
	N	117	117	116	116	117	116	117	117	117	117	116	115	117	117	117	117	117	117	117	117	117	117	117	117	116	115	117	117	117	117	117	117	117	115	117	117	117	115	117
ChangeRM	r	0.013956	-0.0451805	-0.0162455	0.0795226	-0.033209	0.0677892	-0.0268975	-0.0258812	0.103711	0.0274652	0.0116442	0.0363275	-0.131485	0.0371804	-0.114671	0.180243	0.0367052	0.127825	-0.106457	-.200*	-0.0369484	-0.0118008	-0.153774	0.06038	0.0698634	-0.136043	-.189*	.310**	.284**	0.134358	.426**	0.0692597	.369**	.567**	.576**	0.12279	.463**	1	.667**
	Sig. (2-tailed)	0.882317	0.631612	0.863788	0.400323	0.724588	0.473597	0.77538	0.783655	0.270024	0.770769	0.902139	0.702462	0.161303	0.693215	0.222349	0.0539051	0.696943	0.17339	0.257476	0.0318817	0.695034	0.900388	0.100839	0.521513	0.460138	0.150783	0.0435087	0.000734809	0.0020777	0.152262	2.07782e-06	0.462036	4.84301e-05	4.13088e-11	1.57783e-11	0.191096	1.85556e-07		3.82527e-16
	N	115	115	114	114	115	114	115	115	115	115	114	113	115	115	115	115	115	115	115	115	115	115	115	115	114	113	115	115	115	115	115	115	115	115	115	115	115	115	115
ChangeDM	r	-0.148098	0.0537403	-0.0707033	-0.0078064	-0.109937	0.157708	-0.036598	-0.165573	-0.0187413	0.0624884	-0.10987	0.134893	-0.0269594	0.0839505	-0.0600424	.233*	-0.00530316	0.152238	-0.0113736	-0.069963	-0.0183098	0.0654198	-0.151402	0.0913149	0.0926598	-0.0287884	-0.161128	.255**	.441**	0.139072	.555**	0.035416	.464**	.430**	.770**	0.100074	.593**	.667**	1
	Sig. (2-tailed)	0.111043	0.564976	0.450732	0.933718	0.238016	0.0908798	0.695244	0.0744155	0.841043	0.503296	0.240363	0.150621	0.772939	0.368171	0.520182	0.0114871	0.954747	0.101299	0.903131	0.45352	0.844657	0.483442	0.103209	0.327499	0.322517	0.760052	0.0826503	0.00549067	6.3117e-07	0.134805	8.31469e-11	0.704622	1.37594e-07	1.60874e-06	3.65885e-24	0.283029	1.95652e-12	3.82527e-16
	N	117	117	116	116	117	116	117	117	117	117	116	115	117	117	117	117	117	117	117	117	117	117	117	117	116	115	117	117	117	117	117	117	117	115	117	117	117	115	117
**. Correlation is significant at the 0.01 level (2-tailed).
*. Correlation is significant at the 0.05 level (2-tailed).

## Sheet: Study 3
Pearson Corrleations--Study 3
Blue shading indicates RM-DM correlations
		adjIntrnl SucRMT2	adjIntrnl FailRMT2	adjIntrnl SucDMT2	adjIntrnl FailDMT2	TotArcAttrib DiffT2	FeedFavor RMT2	FeedFavor DMT2	FeedAcc RMT2	FeedAcc DMT2	Qualified RMT2	Qualified DMT2	FutureRM	FutureDM	AcceptRM	AcceptDM	ChangeRM	ChangeDM
adjIntrnlSucRMT2	r	1	0.102628	-0.0440239	-0.0278989	-.254*	0.127848	0.069672	-0.0239528	0.140226	-0.104538	0.0186203	-0.146068	-0.0377609	-0.0877136	0.0944631	0.0478332	0.0246809
	Sig. (2-tailed)		0.361923	0.696355	0.804726	0.0222339	0.258411	0.53654	0.831908	0.211814	0.353008	0.86895	0.193201	0.737863	0.436183	0.401564	0.671529	0.826877
	N	81	81	81	81	81	80	81	81	81	81	81	81	81	81	81	81	81
adjIntrnlFailRMT2	r	0.102628	1	0.0478223	-0.134897	.458**	-0.0026601	-0.154921	0.200565	-0.140797	-0.0163308	-0.141129	0.0185819	-0.118	0.0897547	-0.170843	-0.137443	0.012319
	Sig. (2-tailed)	0.361923		0.671599	0.229867	1.69232e-05	0.981317	0.167288	0.0726026	0.209939	0.884946	0.208856	0.869218	0.294101	0.42554	0.127278	0.221112	0.913082
	N	81	81	81	81	81	80	81	81	81	81	81	81	81	81	81	81	81
adjIntrnlSucDMT2	r	-0.0440239	0.0478223	1	-.285*	.537**	-0.0166071	-0.00332524	-0.0695779	0.0739456	0.135831	-.248*	-0.115433	0.0352579	0.0629771	-0.110338	-0.047384	-.232*
	Sig. (2-tailed)	0.696355	0.671599		0.010013	2.39138e-07	0.883755	0.976496	0.537092	0.511782	0.226627	0.0254763	0.304803	0.754671	0.576476	0.326789	0.674439	0.0374141
	N	81	81	81	81	81	80	81	81	81	81	81	81	81	81	81	81	81
adjIntrnlFailDMT2	r	-0.0278989	-0.134897	-.285*	1	-.824**	0.186202	0.177853	0.0620271	0.10911	0.106922	.303**	.316**	0.127521	0.108717	.253*	.235*	.262*
	Sig. (2-tailed)	0.804726	0.229867	0.010013		3.46676e-21	0.0981834	0.112175	0.582253	0.332231	0.342079	0.00593428	0.00406426	0.256588	0.333989	0.0228427	0.034854	0.0179479
	N	81	81	81	81	81	80	81	81	81	81	81	81	81	81	81	81	81
TotArcAttribDiffT2	r	-.254*	.458**	.537**	-.824**	1	-0.152937	-0.206008	0.0231686	-0.142619	-0.00780473	-.349**	-0.202909	-0.119372	0.0060891	-.301**	-.249*	-.253*
	Sig. (2-tailed)	0.0222339	1.69232e-05	2.39138e-07	3.46676e-21		0.175621	0.0650226	0.837334	0.204042	0.944869	0.00141827	0.0692564	0.288486	0.956975	0.0063597	0.0250796	0.0224931
	N	81	81	81	81	81	80	81	81	81	81	81	81	81	81	81	81	81
FeedFavorRMT2	r	0.127848	-0.0026601	-0.0166071	0.186202	-0.152937	1	.322**	0.0784552	.352**	0.0732402	0.182547	.348**	0.199307	0.0927866	.323**	.302**	0.0397139
	Sig. (2-tailed)	0.258411	0.981317	0.883755	0.0981834	0.175621		0.00356629	0.489096	0.00138669	0.518514	0.105081	0.00155674	0.0763232	0.413006	0.00347732	0.00654209	0.726519
	N	80	80	80	80	80	80	80	80	80	80	80	80	80	80	80	80	80
FeedFavorDMT2	r	0.069672	-0.154921	-0.00332524	0.177853	-0.206008	.322**	1	0.117781	.480**	0.0313874	.256*	.262*	.290**	0.0823362	.443**	.273*	0.14943
	Sig. (2-tailed)	0.53654	0.167288	0.976496	0.112175	0.0650226	0.00356629		0.295005	5.76319e-06	0.780886	0.0209791	0.0179133	0.00865999	0.464932	3.4788e-05	0.0137058	0.183038
	N	81	81	81	81	81	80	81	81	81	81	81	81	81	81	81	81	81
FeedAccRMT2	r	-0.0239528	0.200565	-0.0695779	0.0620271	0.0231686	0.0784552	0.117781	1	0.00705978	.302**	0.0842798	.239*	0.0680767	.724**	0.0564873	0.195534	0.0107843
	Sig. (2-tailed)	0.831908	0.0726026	0.537092	0.582253	0.837334	0.489096	0.295005		0.950124	0.00622473	0.454424	0.0317126	0.545931	2.11338e-14	0.616453	0.0802248	0.923876
	N	81	81	81	81	81	80	81	81	81	81	81	81	81	81	81	81	81
FeedAccDMT2	r	0.140226	-0.140797	0.0739456	0.10911	-0.142619	.352**	.480**	0.00705978	1	0.0491142	.361**	.279*	.450**	0.039086	.815**	.377**	.502**
	Sig. (2-tailed)	0.211814	0.209939	0.511782	0.332231	0.204042	0.00138669	5.76319e-06	0.950124		0.663257	0.000920775	0.0115929	2.51152e-05	0.729013	1.89062e-20	0.000530046	1.77458e-06
	N	81	81	81	81	81	80	81	81	81	81	81	81	81	81	81	81	81
QualifiedRMT2	r	-0.104538	-0.0163308	0.135831	0.106922	-0.00780473	0.0732402	0.0313874	.302**	0.0491142	1	-0.00355831	.271*	-0.120168	.876**	0.026829	0.216354	-0.0484856
	Sig. (2-tailed)	0.353008	0.884946	0.226627	0.342079	0.944869	0.518514	0.780886	0.00622473	0.663257		0.974849	0.0145006	0.285259	1.06189e-26	0.812074	0.052384	0.667312
	N	81	81	81	81	81	80	81	81	81	81	81	81	81	81	81	81	81
QualifiedDMT2	r	0.0186203	-0.141129	-.248*	.303**	-.349**	0.182547	.256*	0.0842798	.361**	-0.00355831	1	0.0697672	.403**	0.0401049	.834**	0.170184	.519**
	Sig. (2-tailed)	0.86895	0.208856	0.0254763	0.00593428	0.00141827	0.105081	0.0209791	0.454424	0.000920775	0.974849		0.535982	0.000188739	0.722232	3.95738e-22	0.128775	6.9922e-07
	N	81	81	81	81	81	80	81	81	81	81	81	81	81	81	81	81	81
FutureRM	r	-0.146068	0.0185819	-0.115433	.316**	-0.202909	.348**	.262*	.239*	.279*	.271*	0.0697672	1	.299**	.317**	0.208385	.558**	0.203625
	Sig. (2-tailed)	0.193201	0.869218	0.304803	0.00406426	0.0692564	0.00155674	0.0179133	0.0317126	0.0115929	0.0145006	0.535982		0.0067484	0.00396595	0.0619202	6.43246e-08	0.0682595
	N	81	81	81	81	81	80	81	81	81	81	81	81	81	81	81	81	81
FutureDM	r	-0.0377609	-0.118	0.0352579	0.127521	-0.119372	0.199307	.290**	0.0680767	.450**	-0.120168	.403**	.299**	1	-0.0524122	.516**	.220*	.558**
	Sig. (2-tailed)	0.737863	0.294101	0.754671	0.256588	0.288486	0.0763232	0.00865999	0.545931	2.51152e-05	0.285259	0.000188739	0.0067484		0.642148	8.04637e-07	0.047938	6.3755e-08
	N	81	81	81	81	81	80	81	81	81	81	81	81	81	81	81	81	81
AcceptRM	r	-0.0877136	0.0897547	0.0629771	0.108717	0.0060891	0.0927866	0.0823362	.724**	0.039086	.876**	0.0401049	.317**	-0.0524122	1	0.0480022	.255*	-0.0295955
	Sig. (2-tailed)	0.436183	0.42554	0.576476	0.333989	0.956975	0.413006	0.464932	2.11338e-14	0.729013	1.06189e-26	0.722232	0.00396595	0.642148		0.670435	0.0213579	0.793108
	N	81	81	81	81	81	80	81	81	81	81	81	81	81	81	81	81	81
AcceptDM	r	0.0944631	-0.170843	-0.110338	.253*	-.301**	.323**	.443**	0.0564873	.815**	0.026829	.834**	0.208385	.516**	0.0480022	1	.328**	.619**
	Sig. (2-tailed)	0.401564	0.127278	0.326789	0.0228427	0.0063597	0.00347732	3.4788e-05	0.616453	1.89062e-20	0.812074	3.95738e-22	0.0619202	8.04637e-07	0.670435		0.0027714	7.32196e-10
	N	81	81	81	81	81	80	81	81	81	81	81	81	81	81	81	81	81
ChangeRM	r	0.0478332	-0.137443	-0.047384	.235*	-.249*	.302**	.273*	0.195534	.377**	0.216354	0.170184	.558**	.220*	.255*	.328**	1	.344**
	Sig. (2-tailed)	0.671529	0.221112	0.674439	0.034854	0.0250796	0.00654209	0.0137058	0.0802248	0.000530046	0.052384	0.128775	6.43246e-08	0.047938	0.0213579	0.0027714		0.00167311
	N	81	81	81	81	81	80	81	81	81	81	81	81	81	81	81	81	81
ChangeDM	r	0.0246809	0.012319	-.232*	.262*	-.253*	0.0397139	0.14943	0.0107843	.502**	-0.0484856	.519**	0.203625	.558**	-0.0295955	.619**	.344**	1
	Sig. (2-tailed)	0.826877	0.913082	0.0374141	0.0179479	0.0224931	0.726519	0.183038	0.923876	1.77458e-06	0.667312	6.9922e-07	0.0682595	6.3755e-08	0.793108	7.32196e-10	0.00167311
	N	81	81	81	81	81	80	81	81	81	81	81	81	81	81	81	81	81
*. Correlation is significant at the 0.05 level (2-tailed).
**. Correlation is significant at the 0.01 level (2-tailed).

## Sheet: Study 3 controlling for version
Study 3 Partial correlations, controlling for guidelines version
Blue shading indicates RM-DM correlations
Control Variable: Version		adjIntrnl SucRMT2	adjIntrnl FailRMT2	adjIntrnl SucDMT2	adjIntrnl FailDMT2	TotArcAttrib DiffT2	FeedFavor RMT2	FeedFavor DMT2	FeedAcc RMT2	FeedAcc DMT2	Qualified RMT2	Qualified DMT2	FutureRM	FutureDM	AcceptRM	AcceptDM	ChangeRM	ChangeDM
adjIntrnlSucRMT2	r	1	0.110215	-0.0478549	-0.0280454	-0.251939	0.14077	0.0683119	-0.0323583	0.141296	-0.108849	0.0185025	-0.143902	-0.0353783	-0.0955603	0.0950126	0.042717	0.0264183
	Sig. (2-tailed)		0.33043	0.673366	0.80495	0.024168	0.215931	0.547115	0.77569	0.211234	0.336494	0.870597	0.202847	0.755382	0.399118	0.401838	0.706745	0.816061
	df	0	78	78	78	78	77	78	78	78	78	78	78	78	78	78	78	78
adjIntrnlFailRMT2	r	0.110215	1	0.0585029	-0.135799	0.456072	-0.0305784	-0.152308	0.227406	-0.144528	-0.00585229	-0.142013	0.0117541	-0.12607	0.110476	-0.173591	-0.124405	0.00775175
	Sig. (2-tailed)	0.33043		0.606223	0.229721	2.12335e-05	0.789071	0.177423	0.0424955	0.20087	0.95891	0.2089	0.917581	0.265146	0.32928	0.123579	0.271558	0.945592
	df	78	0	78	78	78	77	78	78	78	78	78	78	78	78	78	78	78
adjIntrnlSucDMT2	r	-0.0478549	0.0585029	1	-0.285612	0.542911	-0.00145102	-0.00561619	-0.0831736	0.0755295	0.130676	-0.249111	-0.111993	0.0392323	0.053158	-0.109982	-0.0562854	-0.229867
	Sig. (2-tailed)	0.673366	0.606223		0.0102253	1.96312e-07	0.989874	0.960567	0.463259	0.50549	0.247938	0.0258602	0.322639	0.729707	0.639564	0.331461	0.619963	0.0402486
	df	78	78	0	78	78	77	78	78	78	78	78	78	78	78	78	78	78
adjIntrnlFailDMT2	r	-0.0280454	-0.135799	-0.285612	1	-0.824995	0.19063	0.177865	0.0624855	0.109171	0.107073	0.303186	0.31648	0.127806	0.109468	0.252735	0.236033	0.262659
	Sig. (2-tailed)	0.80495	0.229721	0.0102253		5.05532e-21	0.0924104	0.114463	0.581887	0.33506	0.344486	0.00626143	0.00423588	0.25857	0.33374	0.0237094	0.0350481	0.0185822
	df	78	78	78	0	78	77	78	78	78	78	78	78	78	78	78	78	78
TotArcAttribDiffT2	r	-0.251939	0.456072	0.542911	-0.824995	1	-0.167051	-0.204813	0.0320522	-0.143766	-0.00374818	-0.34908	-0.206145	-0.122311	0.0134433	-0.301673	-0.244946	-0.25562
	Sig. (2-tailed)	0.024168	2.12335e-05	1.96312e-07	5.05532e-21		0.141162	0.0683874	0.777756	0.203279	0.973677	0.00150566	0.0665717	0.279773	0.905788	0.00653912	0.0285343	0.0221074
	df	78	78	78	78	0	77	78	78	78	78	78	78	78	78	78	78	78
FeedFavorRMT2	r	0.14077	-0.0305784	-0.00145102	0.19063	-0.167051	1	0.335403	0.115475	0.355285	0.09145	0.187011	0.34514	0.193253	0.124937	0.327982	0.333301	0.0333726
	Sig. (2-tailed)	0.215931	0.789071	0.989874	0.0924104	0.141162		0.00251399	0.31087	0.00131346	0.422813	0.0988839	0.00183889	0.0879294	0.27261	0.00316964	0.00268603	0.770306
	df	77	77	77	77	77	0	77	77	77	77	77	77	77	77	77	77	77
FeedFavorDMT2	r	0.0683119	-0.152308	-0.00561619	0.177865	-0.204813	0.335403	1	0.114418	0.480891	0.0290935	0.256202	0.264555	0.291956	0.0789063	0.443314	0.271333	0.150646
	Sig. (2-tailed)	0.547115	0.177423	0.960567	0.114463	0.0683874	0.00251399		0.312208	6.33033e-06	0.797813	0.0217961	0.0177194	0.00859522	0.486593	3.81703e-05	0.0149106	0.182257
	df	78	78	78	78	78	77	0	78	78	78	78	78	78	78	78	78	78
FeedAccRMT2	r	-0.0323583	0.227406	-0.0831736	0.0624855	0.0320522	0.115475	0.114418	1	0.0101596	0.293468	0.0849513	0.251139	0.0775282	0.718164	0.058738	0.180798	0.0167057
	Sig. (2-tailed)	0.77569	0.0424955	0.463259	0.581887	0.777756	0.31087	0.312208		0.92873	0.00824194	0.453722	0.024637	0.49426	6.46678e-14	0.604774	0.108512	0.88307
	df	78	78	78	78	78	77	78	0	78	78	78	78	78	78	78	78	78
FeedAccDMT2	r	0.141296	-0.144528	0.0755295	0.109171	-0.143766	0.355285	0.480891	0.0101596	1	0.0507158	0.361395	0.278695	0.44963	0.0420432	0.815484	0.381072	0.502019
	Sig. (2-tailed)	0.211234	0.20087	0.50549	0.33506	0.203279	0.00131346	6.33033e-06	0.92873		0.655045	0.000989087	0.012304	2.86348e-05	0.711165	3.28412e-20	0.000487856	2.09195e-06
	df	78	78	78	78	78	77	78	78	0	78	78	78	78	78	78	78	78
QualifiedRMT2	r	-0.108849	-0.00585229	0.130676	0.107073	-0.00374818	0.09145	0.0290935	0.293468	0.0507158	1	-0.00379793	0.276101	-0.116659	0.875992	0.0276234	0.209467	-0.0459031
	Sig. (2-tailed)	0.336494	0.95891	0.247938	0.344486	0.973677	0.422813	0.797813	0.00824194	0.655045		0.973328	0.0131732	0.302759	2.04608e-26	0.807828	0.0622108	0.685976
	df	78	78	78	78	78	77	78	78	78	0	78	78	78	78	78	78	78
QualifiedDMT2	r	0.0185025	-0.142013	-0.249111	0.303186	-0.34908	0.187011	0.256202	0.0849513	0.361395	-0.00379793	1	0.0700126	0.404018	0.0400968	0.834373	0.170936	0.519207
	Sig. (2-tailed)	0.870597	0.2089	0.0258602	0.00626143	0.00150566	0.0988839	0.0217961	0.453722	0.000989087	0.973328		0.53716	0.000201974	0.723987	7.12697e-22	0.129515	8.03404e-07
	df	78	78	78	78	78	77	78	78	78	78	0	78	78	78	78	78	78
FutureRM	r	-0.143902	0.0117541	-0.111993	0.31648	-0.206145	0.34514	0.264555	0.251139	0.278695	0.276101	0.0700126	1	0.296874	0.327691	0.208211	0.567681	0.202208
	Sig. (2-tailed)	0.202847	0.917581	0.322639	0.00423588	0.0665717	0.00183889	0.0177194	0.024637	0.012304	0.0131732	0.53716		0.00749286	0.00300504	0.0638318	3.9906e-08	0.0720557
	df	78	78	78	78	78	77	78	78	78	78	78	0	78	78	78	78	78
FutureDM	r	-0.0353783	-0.12607	0.0392323	0.127806	-0.122311	0.193253	0.291956	0.0775282	0.44963	-0.116659	0.404018	0.296874	1	-0.0458032	0.516588	0.227902	0.556938
	Sig. (2-tailed)	0.755382	0.265146	0.729707	0.25857	0.279773	0.0879294	0.00859522	0.49426	2.86348e-05	0.302759	0.000201974	0.00749286		0.686624	9.32684e-07	0.0420351	8.09173e-08
	df	78	78	78	78	78	77	78	78	78	78	78	78	0	78	78	78	78
AcceptRM	r	-0.0955603	0.110476	0.053158	0.109468	0.0134433	0.124937	0.0789063	0.718164	0.0420432	0.875992	0.0400968	0.327691	-0.0458032	1	0.0497435	0.243697	-0.0249853
	Sig. (2-tailed)	0.399118	0.32928	0.639564	0.33374	0.905788	0.27261	0.486593	6.46678e-14	0.711165	2.04608e-26	0.723987	0.00300504	0.686624		0.66125	0.0293807	0.825877
	df	78	78	78	78	78	77	78	78	78	78	78	78	78	0	78	78	78
AcceptDM	r	0.0950126	-0.173591	-0.109982	0.252735	-0.301673	0.327982	0.443314	0.058738	0.815484	0.0276234	0.834373	0.208211	0.516588	0.0497435	1	0.331378	0.61906
	Sig. (2-tailed)	0.401838	0.123579	0.331461	0.0237094	0.00653912	0.00316964	3.81703e-05	0.604774	3.28412e-20	0.807828	7.12697e-22	0.0638318	9.32684e-07	0.66125		0.0026767	9.31313e-10
	df	78	78	78	78	78	77	78	78	78	78	78	78	78	78	0	78	78
ChangeRM	r	0.042717	-0.124405	-0.0562854	0.236033	-0.244946	0.333301	0.271333	0.180798	0.381072	0.209467	0.170936	0.567681	0.227902	0.243697	0.331378	1	0.350144
	Sig. (2-tailed)	0.706745	0.271558	0.619963	0.0350481	0.0285343	0.00268603	0.0149106	0.108512	0.000487856	0.0622108	0.129515	3.9906e-08	0.0420351	0.0293807	0.0026767		0.0014529
	df	78	78	78	78	78	77	78	78	78	78	78	78	78	78	78	0	78
ChangeDM	r	0.0264183	0.00775175	-0.229867	0.262659	-0.25562	0.0333726	0.150646	0.0167057	0.502019	-0.0459031	0.519207	0.202208	0.556938	-0.0249853	0.61906	0.350144	1
	Sig. (2-tailed)	0.816061	0.945592	0.0402486	0.0185822	0.0221074	0.770306	0.182257	0.88307	2.09195e-06	0.685976	8.03404e-07	0.0720557	8.09173e-08	0.825877	9.31313e-10	0.0014529
	df	78	78	78	78	78	77	78	78	78	78	78	78	78	78	78	78	0

## Sheet: Combined studies
Studies 2 + 3 combined, partial correlations, controlling for Study
Blue shading indicates RM-DM correlations
Control Variable: Study		adjIntrnl SucRMT2	adjIntrnl FailRMT2	adjIntrnl SucDMT2	adjIntrnl FailDMT2	TotArcAttrib DiffT2	FeedFavor RMT2	FeedFavor DMT2	FeedAcc RMT2	FeedAcc DMT2	Qualified RMT2	Qualified DMT2	FutureRM	FutureDM	AcceptRM	AcceptDM	ChangeRM	ChangeDM
adjIntrnlSucRMT2	r	1	0.295553	-0.0857298	0.0433511	-0.271395	0.0428078	0.0284991	0.0310192	0.0603681	-0.0255771	-0.0851465	-0.0886144	-0.0160905	-0.0030541	-0.0203012	-0.0473606	0.00630184
	Sig. (2-tailed)		2.86639e-05	0.234616	0.548379	0.000129319	0.553408	0.69324	0.667662	0.403066	0.723337	0.237827	0.219185	0.823784	0.966288	0.778737	0.511977	0.930506
	df	0	192	192	192	192	192	192	192	192	192	192	192	192	192	192	192	192
adjIntrnlFailRMT2	r	0.295553	1	0.0242977	0.00374739	0.3837	-0.0519348	-0.158231	0.122407	-0.137311	0.043798	-0.14285	-0.0865006	-0.155846	0.095327	-0.167386	-0.181565	-0.0568543
	Sig. (2-tailed)	2.86639e-05		0.736652	0.958642	3.33935e-08	0.47203	0.0275552	0.0890709	0.0562336	0.54426	0.0469211	0.23042	0.0300125	0.186107	0.0196566	0.0112877	0.431043
	df	192	0	192	192	192	192	192	192	192	192	192	192	192	192	192	192	192
adjIntrnlSucDMT2	r	-0.0857298	0.0242977	1	-0.0750309	0.462712	0.0163178	-0.0269704	-0.0773369	-0.102904	-0.0645335	-0.174996	-0.140147	-0.108735	-0.0875764	-0.168559	-0.115321	-0.186977
	Sig. (2-tailed)	0.234616	0.736652		0.298446	1.10073e-11	0.821336	0.70893	0.2838	0.153346	0.371337	0.0146661	0.0512911	0.131251	0.224652	0.0188025	0.109333	0.00904035
	df	192	192	0	192	192	192	192	192	192	192	192	192	192	192	192	192	192
adjIntrnlFailDMT2	r	0.0433511	0.00374739	-0.0750309	1	-0.751182	-0.0106873	0.128686	0.0775557	0.158375	0.0029677	0.273216	0.137748	0.0847853	0.0420114	0.26189	0.133383	0.178081
	Sig. (2-tailed)	0.548379	0.958642	0.298446		1.76483e-36	0.882422	0.0737366	0.282435	0.0274126	0.967241	0.000115987	0.0554476	0.239832	0.560819	0.000225389	0.063725	0.012983
	df	192	192	192	0	192	192	192	192	192	192	192	192	192	192	192	192	192
TotArcAttribDiffT2	r	-0.271395	0.3837	0.462712	-0.751182	1	-0.0152002	-0.189854	-0.0302205	-0.2355	-0.0103617	-0.28861	-0.164294	-0.177251	-0.0231999	-0.314757	-0.212756	-0.225334
	Sig. (2-tailed)	0.000129319	3.33935e-08	1.10073e-11	1.76483e-36		0.833388	0.00801532	0.67573	0.000947901	0.88598	4.48276e-05	0.0220715	0.0134181	0.748141	7.82681e-06	0.00289789	0.00158321
	df	192	192	192	192	0	192	192	192	192	192	192	192	192	192	192	192	192
FeedFavorRMT2	r	0.0428078	-0.0519348	0.0163178	-0.0106873	-0.0152002	1	0.293229	0.0779333	0.241239	0.0973367	0.137628	0.343039	0.240112	0.11222	0.222148	0.30514	0.156826
	Sig. (2-tailed)	0.553408	0.47203	0.821336	0.882422	0.833388		3.33367e-05	0.280092	0.000702654	0.176955	0.0556633	9.75618e-07	0.000745603	0.119264	0.00185093	1.51658e-05	0.0289805
	df	192	192	192	192	192	0	192	192	192	192	192	192	192	192	192	192	192
FeedFavorDMT2	r	0.0284991	-0.158231	-0.0269704	0.128686	-0.189854	0.293229	1	0.0502241	0.442675	0.0439958	0.345509	0.220167	0.365492	0.0584218	0.466638	0.279289	0.319765
	Sig. (2-tailed)	0.69324	0.0275552	0.70893	0.0737366	0.00801532	3.33367e-05		0.486767	1.02682e-10	0.542442	8.05262e-07	0.00203758	1.60352e-07	0.418426	6.98482e-12	8.02425e-05	5.49534e-06
	df	192	192	192	192	192	192	0	192	192	192	192	192	192	192	192	192	192
FeedAccRMT2	r	0.0310192	0.122407	-0.0773369	0.0775557	-0.0302205	0.0779333	0.0502241	1	0.0452377	0.244286	0.103445	0.235911	0.0772533	0.694545	0.0909276	0.160088	0.0964438
	Sig. (2-tailed)	0.667662	0.0890709	0.2838	0.282435	0.67573	0.280092	0.486767		0.531094	0.000597661	0.151182	0.000928001	0.284322	2.88206e-29	0.207343	0.0257635	0.180979
	df	192	192	192	192	192	192	192	0	192	192	192	192	192	192	192	192	192
FeedAccDMT2	r	0.0603681	-0.137311	-0.102904	0.158375	-0.2355	0.241239	0.442675	0.0452377	1	0.103219	0.40181	0.259004	0.46996	0.099802	0.813807	0.401858	0.524921
	Sig. (2-tailed)	0.403066	0.0562336	0.153346	0.0274126	0.000947901	0.000702654	1.02682e-10	0.531094		0.152081	6.36034e-09	0.000265716	4.73235e-12	0.166188	3.88388e-47	6.33129e-09	3.93705e-15
	df	192	192	192	192	192	192	192	192	0	192	192	192	192	192	192	192	192
QualifiedRMT2	r	-0.0255771	0.043798	-0.0645335	0.0029677	-0.0103617	0.0973367	0.0439958	0.244286	0.103219	1	0.0659748	0.157201	-0.0457167	0.86732	0.099549	0.132714	-0.000516837
	Sig. (2-tailed)	0.723337	0.54426	0.371337	0.967241	0.88598	0.176955	0.542442	0.000597661	0.152081		0.360727	0.0285938	0.526749	4.43782e-60	0.16727	0.06508	0.994293
	df	192	192	192	192	192	192	192	192	192	0	192	192	192	192	192	192	192
QualifiedDMT2	r	-0.0851465	-0.14285	-0.174996	0.273216	-0.28861	0.137628	0.345509	0.103445	0.40181	0.0659748	1	0.173528	0.443698	0.102047	0.859155	0.29124	0.477734
	Sig. (2-tailed)	0.237827	0.0469211	0.0146661	0.000115987	4.48276e-05	0.0556633	8.05262e-07	0.151182	6.36034e-09	0.360727		0.015532	9.19336e-11	0.156815	9.08768e-58	3.78941e-05	1.87123e-12
	df	192	192	192	192	192	192	192	192	192	192	0	192	192	192	192	192	192
FutureRM	r	-0.0886144	-0.0865006	-0.140147	0.137748	-0.164294	0.343039	0.220167	0.235911	0.259004	0.157201	0.173528	1	0.37629	0.237726	0.254858	0.55938	0.339369
	Sig. (2-tailed)	0.219185	0.23042	0.0512911	0.0554476	0.0220715	9.75618e-07	0.00203758	0.000928001	0.000265716	0.0285938	0.015532		6.39802e-08	0.000844693	0.000335498	2.29495e-17	1.29344e-06
	df	192	192	192	192	192	192	192	192	192	192	192	0	192	192	192	192	192
FutureDM	r	-0.0160905	-0.155846	-0.108735	0.0847853	-0.177251	0.240112	0.365492	0.0772533	0.46996	-0.0457167	0.443698	0.37629	1	0.00573583	0.544198	0.449332	0.683915
	Sig. (2-tailed)	0.823784	0.0300125	0.131251	0.239832	0.0134181	0.000745603	1.60352e-07	0.284322	4.73235e-12	0.526749	9.19336e-11	6.39802e-08		0.936734	2.38132e-16	4.96907e-11	4.26676e-28
	df	192	192	192	192	192	192	192	192	192	192	192	192	0	192	192	192	192
AcceptRM	r	-0.0030541	0.095327	-0.0875764	0.0420114	-0.0231999	0.11222	0.0584218	0.694545	0.099802	0.86732	0.102047	0.237726	0.00573583	1	0.120532	0.180637	0.0491214
	Sig. (2-tailed)	0.966288	0.186107	0.224652	0.560819	0.748141	0.119264	0.418426	2.88206e-29	0.166188	4.43782e-60	0.156815	0.000844693	0.936734		0.094117	0.0117189	0.496396
	df	192	192	192	192	192	192	192	192	192	192	192	192	192	0	192	192	192
AcceptDM	r	-0.0203012	-0.167386	-0.168559	0.26189	-0.314757	0.222148	0.466638	0.0909276	0.813807	0.099549	0.859155	0.254858	0.544198	0.120532	1	0.409389	0.596511
	Sig. (2-tailed)	0.778737	0.0196566	0.0188025	0.000225389	7.82681e-06	0.00185093	6.98482e-12	0.207343	3.88388e-47	0.16727	9.08768e-58	0.000335498	2.38132e-16	0.094117		3.08316e-09	4.41074e-20
	df	192	192	192	192	192	192	192	192	192	192	192	192	192	192	0	192	192
ChangeRM	r	-0.0473606	-0.181565	-0.115321	0.133383	-0.212756	0.30514	0.279289	0.160088	0.401858	0.132714	0.29124	0.55938	0.449332	0.180637	0.409389	1	0.549463
	Sig. (2-tailed)	0.511977	0.0112877	0.109333	0.063725	0.00289789	1.51658e-05	8.02425e-05	0.0257635	6.33129e-09	0.06508	3.78941e-05	2.29495e-17	4.96907e-11	0.0117189	3.08316e-09		1.07224e-16
	df	192	192	192	192	192	192	192	192	192	192	192	192	192	192	192	0	192
ChangeDM	r	0.00630184	-0.0568543	-0.186977	0.178081	-0.225334	0.156826	0.319765	0.0964438	0.524921	-0.000516837	0.477734	0.339369	0.683915	0.0491214	0.596511	0.549463	1
	Sig. (2-tailed)	0.930506	0.431043	0.00904035	0.012983	0.00158321	0.0289805	5.49534e-06	0.180979	3.93705e-15	0.994293	1.87123e-12	1.29344e-06	4.26676e-28	0.496396	4.41074e-20	1.07224e-16
	df	192	192	192	192	192	192	192	192	192	192	192	192	192	192	192	192	0
