# Supplementary material for: The future of feedback: Motivating performance improvement through future-focused feedback
Source: PLoS One. 2020 Jun 19;15(6):e0234444. doi: 10.1371/journal.pone.0234444 (PMC7304587; doi:10.1371/journal.pone.0234444)
Supplement: S1 Dataset — (XLSX) [file pone.0234444.s017.xlsx]

## Sheet: Key to variables--Study 1
	The future of feedback: Motivating performance improvement through future-focused feedback Jackie Gnepp, Joshua Klayman, Ian O. Williamson, Sema Barlas S17 Dataset: Studies 1, 2, and 3 data.
	Descriptions of variables--Study 1
	1	RecGiv	1 = received feedback, 2 = gave feedback
	2	PosNeg	1 = positive feedback, 2 = negative feedback
	3	acc	rating of feedback accuracy, 0 to 100
	4	qual	ratiing of how qualified the giver (self or other) was to give the feedback, 0 to 10
	5	abil	% attribution to [lack of] ability
	6	effort	% attribution to [lack of] effort
	7	task	% attribution to nature of the task
	8	luck	% attribution to good/bad luck
	9	sum	sum of the above four %
	10	Aabil	% attribution to [lack of] ability, adjusted to sum to 100 where necessary
	11	Aeffort	% attribution to [lack of] effort, adjusted to sum to 100 where necessary
	12	Atask	% attribution to nature of the task, adjusted to sum to 100 where necessary
	13	Aluck	% attribution to good/bad luck, adjusted to sum to 100 where necessary
	14	PCIntern	% of internal attributions, i.e.,ability + effort, using adjusted measures
	15	Ab_in_Int	Aabil/PCIntern
	16	Luck_in_ext	Aluck/(1-PCIntern)
	17	arcAcc	arcsine transformation of Acc
	18	arcQual	arcsine transformation of Qual
	19	arcPCIn	arcsine transformation of PCIntern
	20	arcAb_Int	arcsine transformation of Ab_in_Int
	21	arcLuck_ex	arcsine transformation of Luck_in_ex

## Sheet: Data--Study 1
	1	2	3	4	5	6	7	8	9	10	11	12	13	14	15	16	17	18	19	20	21	22
	RecGiv	PosNeg	acc	qual	abil	effort	task	luck	sum	Aabil	Aeffort	Atask	Aluck	PCIntern	Ab_in_Int	Luck_in_ext	arcAcc	arcQual	arcPCIn	arcAb_Int	arcLuck_ex
1	1	1	80	10	80	80	80	60	300	27	27	27	20	0.533333	0.5	0.428571	2.2143	3.14159	1.63751	1.5708	1.42745
2	1	1	75	9	50	25	20	5	100	50	25	20	5	0.75	0.666667	0.2	2.0944	2.49809	2.0944	1.91063	0.927295
3	1	1	100	10	50	25	25	0	100	50	25	25	0	0.75	0.666667	0	3.14159	3.14159	2.0944	1.91063	0
4	1	1	90	9	25	50	25	0	100	25	50	25	0	0.75	0.333333	0	2.49809	2.49809	2.0944	1.23096	0
5	1	1	100	10	50	15	15	20	100	50	15	15	20	0.65	0.769231	0.571429	3.14159	3.14159	1.87549	2.13941	1.71414
6	1	1	100	10	25	30	25	5	85	29	35	29	6	0.647059	0.454545	0.166667	3.14159	3.14159	1.86933	1.47976	0.841069
7	1	1	90	10	80	20	0	0	100	80	20	0	0	1	0.8	!	2.49809	3.14159	3.14159	2.2143	!
8	1	1	85	6	95	90	50	20	255	37	35	20	8	0.72549	0.513514	0.285714	2.34619	1.77215	2.03866	1.59783	1.12789
9	1	1	95	8	40	40	15	5	100	40	40	15	5	0.8	0.5	0.25	2.69057	2.2143	2.2143	1.5708	1.0472
10	1	1	95	10	60	20	10	10	100	60	20	10	10	0.8	0.75	0.5	2.69057	3.14159	2.2143	2.0944	1.5708
11	1	1	80	9	30	50	20	0	100	30	50	20	0	0.8	0.375	0	2.2143	2.49809	2.2143	1.31812	0
12	1	1	100	9	10	60	30	0	100	10	60	30	0	0.7	0.142857	0	3.14159	2.49809	1.98231	0.775193	0
13	1	1	75	2	60	10	20	10	100	60	10	20	10	0.7	0.857143	0.333333	2.0944	0.927295	1.98231	2.3664	1.23096
14	1	1	100	10	80	95	70	40	285	28	33	25	14	0.614035	0.457143	0.363636	3.14159	3.14159	1.80089	1.48498	1.29457
15	1	1	90	9	25	25	25	25	100	25	25	25	25	0.5	0.5	0.5	2.49809	2.49809	1.5708	1.5708	1.5708
16	1	1	80	7	60	90	60	40	250	24	36	24	16	0.6	0.4	0.4	2.2143	1.98231	1.77215	1.36944	1.36944
17	1	1	75	9	75	75	75	75	300	25	25	25	25	0.5	0.5	0.5	2.0944	2.49809	1.5708	1.5708	1.5708
18	1	1	80	10	20	20	60	0	100	20	20	60	0	0.4	0.5	0	2.2143	3.14159	1.36944	1.5708	0
19	1	1	75	8	30	30	30	10	100	30	30	30	10	0.6	0.5	0.25	2.0944	2.2143	1.77215	1.5708	1.0472
20	1	1	70	5	80	95	90	20	285	28	33	32	7	0.614035	0.457143	0.181818	1.98231	1.5708	1.80089	1.48498	0.881021
21	1	1	95	9	30	30	30	10	100	30	30	30	10	0.6	0.5	0.25	2.69057	2.49809	1.77215	1.5708	1.0472
22	1	1	80	9	40	45	5	10	100	40	45	5	10	0.85	0.470588	0.666667	2.2143	2.49809	2.34619	1.51194	1.91063
23	1	1	90	10	50	25	25	0	100	50	25	25	0	0.75	0.666667	0	2.49809	3.14159	2.0944	1.91063	0
24	1	1	70	7	70	70	0	0	140	50	50	0	0	1	0.5	!	1.98231	1.98231	3.14159	1.5708	!
25	1	1	75	10	60	20	15	5	100	60	20	15	5	0.8	0.75	0.25	2.0944	3.14159	2.2143	2.0944	1.0472
26	1	1	80	7	50	50	0	0	100	50	50	0	0	1	0.5	!	2.2143	1.98231	3.14159	1.5708	!
27	1	1	30	3	25	0	25	50	100	25	0	25	50	0.25	1	0.666667	1.15928	1.15928	1.0472	3.14159	1.91063
28	1	1	60	8	90	80	75	30	275	33	29	27	11	0.618182	0.529412	0.285714	1.77215	2.2143	1.80942	1.62965	1.12789
29	1	1	70	3	50	70	100	80	300	17	23	33	27	0.4	0.416667	0.444444	1.98231	1.15928	1.36944	1.40335	1.45946
30	1	1	90	9	30	30	10	30	100	30	30	10	30	0.6	0.5	0.75	2.49809	2.49809	1.77215	1.5708	2.0944
31	1	1	70	9	45	10	45	0	100	45	10	45	0	0.55	0.818182	0	1.98231	2.49809	1.67096	2.26057	0
32	1	1	85	8	25	40	15	20	100	25	40	15	20	0.65	0.384615	0.571429	2.34619	2.2143	1.87549	1.33793	1.71414
33	1	1	80	7	70	15	15	0	100	70	15	15	0	0.85	0.823529	0	2.2143	1.98231	2.34619	2.27452	0
34	1	1	80	9	30	30	30	10	100	30	30	30	10	0.6	0.5	0.25	2.2143	2.49809	1.77215	1.5708	1.0472
35	1	1	85	8	25	25	50	0	100	25	25	50	0	0.5	0.5	0	2.34619	2.2143	1.5708	1.5708	0
36	1	1	65	7	80	80	40	20	220	36	36	18	9	0.727273	0.5	0.333333	1.87549	1.98231	2.04266	1.5708	1.23096
37	1	1	100	10	20	60	15	5	100	20	60	15	5	0.8	0.25	0.25	3.14159	3.14159	2.2143	1.0472	1.0472
38	1	1	80	9	30	45	25	0	100	30	45	25	0	0.75	0.4	0	2.2143	2.49809	2.0944	1.36944	0
39	1	1	80	9	70	20	0	10	100	70	20	0	10	0.9	0.777778	1	2.2143	2.49809	2.49809	2.15983	3.14159
40	1	1	50	5	70	20	10	0	100	70	20	10	0	0.9	0.777778	0	1.5708	1.5708	2.49809	2.15983	0
41	1	1	40	10	30	30	40	0	100	30	30	40	0	0.6	0.5	0	1.36944	3.14159	1.77215	1.5708	0
42	1	1	60	7	40	35	15	10	100	40	35	15	10	0.75	0.533333	0.4	1.77215	1.98231	2.0944	1.63751	1.36944
43	1	1	80	9	40	40	10	10	100	40	40	10	10	0.8	0.5	0.5	2.2143	2.49809	2.2143	1.5708	1.5708
44	1	1	90	10	60	15	15	10	100	60	15	15	10	0.75	0.8	0.4	2.49809	3.14159	2.0944	2.2143	1.36944
45	1	1	70	6	50	20	20	10	100	50	20	20	10	0.7	0.714286	0.333333	1.98231	1.77215	1.98231	2.01371	1.23096
46	1	1	75	9	15	15	40	30	100	15	15	40	30	0.3	0.5	0.428571	2.0944	2.49809	1.15928	1.5708	1.42745
47	1	1	70	8	50	20	20	10	100	50	20	20	10	0.7	0.714286	0.333333	1.98231	2.2143	1.98231	2.01371	1.23096
48	1	1	100	10	40	40	5	15	100	40	40	5	15	0.8	0.5	0.75	3.14159	3.14159	2.2143	1.5708	2.0944
49	1	1	85	8	40	40	15	5	100	40	40	15	5	0.8	0.5	0.25	2.34619	2.2143	2.2143	1.5708	1.0472
50	1	1	90	10	50	50	0	0	100	50	50	0	0	1	0.5	!	2.49809	3.14159	3.14159	1.5708	!
51	1	1	65	8	50	35	10	5	100	50	35	10	5	0.85	0.588235	0.333333	1.87549	2.2143	2.34619	1.7482	1.23096
52	1	1	60	8	50	30	25	15	120	42	25	21	13	0.666667	0.625	0.375	1.77215	2.2143	1.91063	1.82348	1.31812
53	1	1	100	10	40	60	0	0	100	40	60	0	0	1	0.4	!	3.14159	3.14159	3.14159	1.36944	!
54	1	1	80	8	20	15	10	55	100	20	15	10	55	0.35	0.571429	0.846154	2.2143	2.2143	1.2661	1.71414	2.33548
55	1	1	60	7	30	30	10	30	100	30	30	10	30	0.6	0.5	0.75	1.77215	1.98231	1.77215	1.5708	2.0944
56	1	1	70	7	35	35	15	15	100	35	35	15	15	0.7	0.5	0.5	1.98231	1.98231	1.98231	1.5708	1.5708
57	1	1	85	9	100	90	70	20	280	36	32	25	7	0.678571	0.526316	0.222222	2.34619	2.49809	1.936	1.62345	0.981765
58	1	1	20	10	25	40	35	0	100	25	40	35	0	0.65	0.384615	0	0.927295	3.14159	1.87549	1.33793	0
59	1	1	70	10	55	25	20	0	100	55	25	20	0	0.8	0.6875	0	1.98231	3.14159	2.2143	1.95519	0
60	1	1	75	10	0	100	0	0	100	0	100	0	0	1	0	!	2.0944	3.14159	3.14159	0	!
61	1	1	100	10	40	50	0	10	100	40	50	0	10	0.9	0.444444	1	3.14159	3.14159	2.49809	1.45946	3.14159
62	1	1	70	4	40	50	10	0	100	40	50	10	0	0.9	0.444444	0	1.98231	1.36944	2.49809	1.45946	0
63	1	1	75	9	55	25	5	15	100	55	25	5	15	0.8	0.6875	0.75	2.0944	2.49809	2.2143	1.95519	2.0944
64	1	1	80	9	40	40	20	5	105	38	38	19	5	0.761905	0.5	0.2	2.2143	2.49809	2.12211	1.5708	0.927295
65	1	1	100	10	50	25	25	0	100	50	25	25	0	0.75	0.666667	0	3.14159	3.14159	2.0944	1.91063	0
66	1	1	90	10	85	85	95	30	295	29	29	32	10	0.576271	0.5	0.24	2.49809	3.14159	1.72394	1.5708	1.02395
67	1	1	100	10	10	10	80	0	100	10	10	80	0	0.2	0.5	0	3.14159	3.14159	0.927295	1.5708	0
68	1	1	100	10	85	10	5	0	100	85	10	5	0	0.95	0.894737	0	3.14159	3.14159	2.69057	2.48075	0
69	1	1	85	10	40	20	30	5	95	42	21	32	5	0.631579	0.666667	0.142857	2.34619	3.14159	1.83709	1.91063	0.775193
70	1	1	85	8	50	20	20	10	100	50	20	20	10	0.7	0.714286	0.333333	2.34619	2.2143	1.98231	2.01371	1.23096
71	1	1	90	10	30	90	90	50	260	12	35	35	19	0.461538	0.25	0.357143	2.49809	3.14159	1.4938	1.0472	1.28104
72	1	1	80	10	35	45	20	0	100	35	45	20	0	0.8	0.4375	0	2.2143	3.14159	2.2143	1.44547	0
73	1	1	90	10	40	40	10	10	100	40	40	10	10	0.8	0.5	0.5	2.49809	3.14159	2.2143	1.5708	1.5708
74	1	1	85	9	80	90	70	30	270	30	33	26	11	0.62963	0.470588	0.3	2.34619	2.49809	1.83305	1.51194	1.15928
75	1	1	85	10	70	25	5	0	100	70	25	5	0	0.95	0.736842	0	2.34619	3.14159	2.69057	2.06427	0
76	1	1	90	10	40	20	35	5	100	40	20	35	5	0.6	0.666667	0.125	2.49809	3.14159	1.77215	1.91063	0.722734
77	1	1	90	10	60	20	15	5	100	60	20	15	5	0.8	0.75	0.25	2.49809	3.14159	2.2143	2.0944	1.0472
78	1	1	90	9	40	30	25	5	100	40	30	25	5	0.7	0.571429	0.166667	2.49809	2.49809	1.98231	1.71414	0.841069
79	1	1	75	10	50	35	0	15	100	50	35	0	15	0.85	0.588235	1	2.0944	3.14159	2.34619	1.7482	3.14159
80	1	1	50	10	25	25	25	25	100	25	25	25	25	0.5	0.5	0.5	1.5708	3.14159	1.5708	1.5708	1.5708
81	1	1	75	10	60	10	30	0	100	60	10	30	0	0.7	0.857143	0	2.0944	3.14159	1.98231	2.3664	0
82	1	1	75	8	50	25	25	0	100	50	25	25	0	0.75	0.666667	0	2.0944	2.2143	2.0944	1.91063	0
83	1	1	80	6	20	65	100	0	185	11	35	54	0	0.459459	0.235294	0	2.2143	1.77215	1.48963	1.01289	0
84	1	1	90	10	60	30	10	0	100	60	30	10	0	0.9	0.666667	0	2.49809	3.14159	2.49809	1.91063	0
85	1	1	100	9	50	25	10	15	100	50	25	10	15	0.75	0.666667	0.6	3.14159	2.49809	2.0944	1.91063	1.77215
86	1	1	95	9	55	5	40	0	100	55	5	40	0	0.6	0.916667	0	2.69057	2.49809	1.77215	2.55591	0
87	1	1	90	9	30	30	30	10	100	30	30	30	10	0.6	0.5	0.25	2.49809	2.49809	1.77215	1.5708	1.0472
88	1	1	85	9	55	35	15	0	105	52	33	14	0	0.857143	0.611111	0	2.34619	2.49809	2.3664	1.79489	0
89	1	1	25	10	50	25	25	0	100	50	25	25	0	0.75	0.666667	0	1.0472	3.14159	2.0944	1.91063	0
90	1	1	90	9	100	90	100	0	290	34	31	34	0	0.655172	0.526316	0	2.49809	2.49809	1.88635	1.62345	0
91	1	1	100	10	75	75	100	0	250	30	30	40	0	0.6	0.5	0	3.14159	3.14159	1.77215	1.5708	0
92	1	2	70	9	0	30	70	0	100	0	30	70	0	0.3	0	0	1.98231	2.49809	1.15928	0	0
93	1	2	90	9	20	20	40	20	100	20	20	40	20	0.4	0.5	0.333333	2.49809	2.49809	1.36944	1.5708	1.23096
94	1	2	30	8	0	10	90	0	100	0	10	90	0	0.1	0	0	1.15928	2.2143	0.643501	0	0
95	1	2	90	10	5	50	40	5	100	5	50	40	5	0.55	0.0909091	0.111111	2.49809	3.14159	1.67096	0.612555	0.679674
96	1	2	50	1	5	15	35	35	90	6	17	39	39	0.222222	0.25	0.5	1.5708	0.643501	0.981765	1.0472	1.5708
97	1	2	100	6	10	20	70	0	100	10	20	70	0	0.3	0.333333	0	3.14159	1.77215	1.15928	1.23096	0
98	1	2	10	4	0	20	80	0	100	0	20	80	0	0.2	0	0	0.643501	1.36944	0.927295	0	0
99	1	2	10	9	20	15	60	5	100	20	15	60	5	0.35	0.571429	0.0769231	0.643501	2.49809	1.2661	1.71414	0.56207
100	1	2	90	9	0	100	0	0	100	0	100	0	0	1	0	!	2.49809	2.49809	3.14159	0	!
101	1	2	60	8	20	70	20	70	180	11	39	11	39	0.5	0.222222	0.777778	1.77215	2.2143	1.5708	0.981765	2.15983
102	1	2	10	0	0	10	90	0	100	0	10	90	0	0.1	0	0	0.643501	0	0.643501	0	0
103	1	2	10	0	0	5	5	90	100	0	5	5	90	0.05	0	0.947368	0.643501	0	0.451027	0	2.67864
104	1	2	10	7	10	30	60	0	100	10	30	60	0	0.4	0.25	0	0.643501	1.98231	1.36944	1.0472	0
105	1	2	85	8	20	20	40	25	105	19	19	38	24	0.380952	0.5	0.384615	2.34619	2.2143	1.33039	1.5708	1.33793
106	1	2	50	7	25	0	75	0	100	25	0	75	0	0.25	1	0	1.5708	1.98231	1.0472	3.14159	0
107	1	2	60	7	5	40	30	25	100	5	40	30	25	0.45	0.111111	0.454545	1.77215	1.98231	1.47063	0.679674	1.47976
108	1	2	70	2	10	75	90	0	175	6	43	51	0	0.485714	0.117647	0	1.98231	0.927295	1.54222	0.700212	0
109	1	2	60	9	15	30	45	10	100	15	30	45	10	0.45	0.333333	0.181818	1.77215	2.49809	1.47063	1.23096	0.881021
110	1	2	90	8	70	50	90	0	210	33	24	43	0	0.571429	0.583333	0	2.49809	2.2143	1.71414	1.73824	0
111	1	2	50	5	5	10	80	5	100	5	10	80	5	0.15	0.333333	0.0588235	1.5708	1.5708	0.795399	1.23096	0.489957
112	1	2	100	10	0	0	100	0	100	0	0	100	0	0	!	0	3.14159	3.14159	0	!	0
113	1	2	0	0	0	0	25	75	100	0	0	25	75	0	!	0.75	0	0	0	!	2.0944
114	1	2	85	8	0	70	20	10	100	0	70	20	10	0.7	0	0.333333	2.34619	2.2143	1.98231	0	1.23096
115	1	2	20	5	10	10	40	40	100	10	10	40	40	0.2	0.5	0.5	0.927295	1.5708	0.927295	1.5708	1.5708
116	1	2	5	8	50	50	50	50	200	25	25	25	25	0.5	0.5	0.5	0.451027	2.2143	1.5708	1.5708	1.5708
117	1	2	75	7	20	0	75	5	100	20	0	75	5	0.2	1	0.0625	2.0944	1.98231	0.927295	3.14159	0.505361
118	1	2	75	9	30	0	70	0	100	30	0	70	0	0.3	1	0	2.0944	2.49809	1.15928	3.14159	0
119	1	2	75	10	0	75	0	25	100	0	75	0	25	0.75	0	1	2.0944	3.14159	2.0944	0	3.14159
120	1	2	35	6	20	50	20	10	100	20	50	20	10	0.7	0.285714	0.333333	1.2661	1.77215	1.98231	1.12789	1.23096
121	1	2	75	10	0	50	50	0	100	0	50	50	0	0.5	0	0	2.0944	3.14159	1.5708	0	0
122	1	2	80	6	10	10	80	0	100	10	10	80	0	0.2	0.5	0	2.2143	1.77215	0.927295	1.5708	0
123	1	2	80	10	80	20	20	0	120	67	17	17	0	0.833333	0.8	0	2.2143	3.14159	2.30052	2.2143	0
124	1	2	0	0	50	0	50	0	100	50	0	50	0	0.5	1	0	0	0	1.5708	3.14159	0
125	1	2	0	2	5	90	95	15	205	2	44	46	7	0.463415	0.0526316	0.136364	0	0.927295	1.49756	0.462955	0.756456
126	1	2	0	8	50	50	0	0	100	50	50	0	0	1	0.5	!	0	2.2143	3.14159	1.5708	!
127	1	2	75	6	0	40	60	0	100	0	40	60	0	0.4	0	0	2.0944	1.77215	1.36944	0	0
128	1	2	75	9	25	25	25	0	75	33	33	33	0	0.666667	0.5	0	2.0944	2.49809	1.91063	1.5708	0
129	1	2	75	5	25	5	50	20	100	25	5	50	20	0.3	0.833333	0.285714	2.0944	1.5708	1.15928	2.30052	1.12789
130	1	2	100	10	0	35	0	65	100	0	35	0	65	0.35	0	1	3.14159	3.14159	1.2661	0	3.14159
131	1	2	5	10	5	20	5	70	100	5	20	5	70	0.25	0.2	0.933333	0.451027	3.14159	1.0472	0.927295	2.61928
132	1	2	90	8	0	90	10	0	100	0	90	10	0	0.9	0	0	2.49809	2.2143	2.49809	0	0
133	1	2	20	3	20	20	60	0	100	20	20	60	0	0.4	0.5	0	0.927295	1.15928	1.36944	1.5708	0
134	1	2	30	3	5	15	40	40	100	5	15	40	40	0.2	0.25	0.5	1.15928	1.15928	0.927295	1.0472	1.5708
135	1	2	25	7	5	5	10	80	100	5	5	10	80	0.1	0.5	0.888889	1.0472	1.98231	0.643501	1.5708	2.46192
136	1	2	50	8	5	70	25	0	100	5	70	25	0	0.75	0.0666667	0	1.5708	2.2143	2.0944	0.522315	0
137	1	2	30	9	20	0	80	0	100	20	0	80	0	0.2	1	0	1.15928	2.49809	0.927295	3.14159	0
138	1	2	75	10	50	75	25	0	150	33	50	17	0	0.833333	0.4	0	2.0944	3.14159	2.30052	1.36944	0
139	1	2	65	10	0	25	25	50	100	0	25	25	50	0.25	0	0.666667	1.87549	3.14159	1.0472	0	1.91063
140	1	2	50	8	10	10	50	30	100	10	10	50	30	0.2	0.5	0.375	1.5708	2.2143	0.927295	1.5708	1.31812
141	1	2	20	9	50	40	0	10	100	50	40	0	10	0.9	0.555556	1	0.927295	2.49809	2.49809	1.68214	3.14159
142	1	2	75	8	40	30	30	0	100	40	30	30	0	0.7	0.571429	0	2.0944	2.2143	1.98231	1.71414	0
143	1	2	25	5	0	0	0	100	100	0	0	0	100	0	!	1	1.0472	1.5708	0	!	3.14159
144	1	2	90	10	25	50	25	0	100	25	50	25	0	0.75	0.333333	0	2.49809	3.14159	2.0944	1.23096	0
145	1	2	95	10	0	10	30	60	100	0	10	30	60	0.1	0	0.666667	2.69057	3.14159	0.643501	0	1.91063
146	1	2	70	8	35	35	30	0	100	35	35	30	0	0.7	0.5	0	1.98231	2.2143	1.98231	1.5708	0
147	1	2	50	6	35	35	20	10	100	35	35	20	10	0.7	0.5	0.333333	1.5708	1.77215	1.98231	1.5708	1.23096
148	1	2	40	8	30	25	10	35	100	30	25	10	35	0.55	0.545455	0.777778	1.36944	2.2143	1.67096	1.66183	2.15983
149	1	2	50	4	25	0	75	0	100	25	0	75	0	0.25	1	0	1.5708	1.36944	1.0472	3.14159	0
150	1	2	25	8	10	10	70	10	100	10	10	70	10	0.2	0.5	0.125	1.0472	2.2143	0.927295	1.5708	0.722734
151	1	2	50	8	5	5	80	10	100	5	5	80	10	0.1	0.5	0.111111	1.5708	2.2143	0.643501	1.5708	0.679674
152	1	2	70	8	5	75	20	0	100	5	75	20	0	0.8	0.0625	0	1.98231	2.2143	2.2143	0.505361	0
153	1	2	35	7	10	30	30	30	100	10	30	30	30	0.4	0.25	0.5	1.2661	1.98231	1.36944	1.0472	1.5708
154	1	2	85	9	10	80	10	0	100	10	80	10	0	0.9	0.111111	0	2.34619	2.49809	2.49809	0.679674	0
155	1	2	100	10	0	25	75	0	100	0	25	75	0	0.25	0	0	3.14159	3.14159	1.0472	0	0
156	1	2	65	7	25	25	90	0	140	18	18	64	0	0.357143	0.5	0	1.87549	1.98231	1.28104	1.5708	0
157	1	2	50	10	10	60	10	10	90	11	67	11	11	0.777778	0.142857	0.5	1.5708	3.14159	2.15983	0.775193	1.5708
158	1	2	50	7	0	100	0	0	100	0	100	0	0	1	0	!	1.5708	1.98231	3.14159	0	!
159	1	2	30	9	20	20	60	0	100	20	20	60	0	0.4	0.5	0	1.15928	2.49809	1.36944	1.5708	0
160	1	2	10	1	10	0	80	10	100	10	0	80	10	0.1	1	0.111111	0.643501	0.643501	0.643501	3.14159	0.679674
161	1	2	100	3	10	10	80	0	100	10	10	80	0	0.2	0.5	0	3.14159	1.15928	0.927295	1.5708	0
162	1	2	35	4	0	50	0	95	145	0	34	0	66	0.344828	0	1	1.2661	1.36944	1.25524	0	3.14159
163	1	2	50	4	30	0	40	30	100	30	0	40	30	0.3	1	0.428571	1.5708	1.36944	1.15928	3.14159	1.42745
164	1	2	90	9	5	20	75	0	100	5	20	75	0	0.25	0.2	0	2.49809	2.49809	1.0472	0.927295	0
165	1	2	10	1	0	0	0	100	100	0	0	0	100	0	!	1	0.643501	0.643501	0	!	3.14159
166	1	2	0	10	0	25	0	75	100	0	25	0	75	0.25	0	1	0	3.14159	1.0472	0	3.14159
167	1	2	30	4	0	25	0	75	100	0	25	0	75	0.25	0	1	1.15928	1.36944	1.0472	0	3.14159
168	1	2	10	3	10	45	45	0	100	10	45	45	0	0.55	0.181818	0	0.643501	1.15928	1.67096	0.881021	0
169	1	2	30	8	5	45	50	0	100	5	45	50	0	0.5	0.1	0	1.15928	2.2143	1.5708	0.643501	0
170	1	2	25	4	20	40	15	25	100	20	40	15	25	0.6	0.333333	0.625	1.0472	1.36944	1.77215	1.23096	1.82348
171	1	2	10	2	10	0	80	10	100	10	0	80	10	0.1	1	0.111111	0.643501	0.927295	0.643501	3.14159	0.679674
172	1	2	95	9	0	85	15	0	100	0	85	15	0	0.85	0	0	2.69057	2.49809	2.34619	0	0
173	1	2	5	10	0	5	90	5	100	0	5	90	5	0.05	0	0.0526316	0.451027	3.14159	0.451027	0	0.462955
174	1	2	70	7	40	5	40	15	100	40	5	40	15	0.45	0.888889	0.272727	1.98231	1.98231	1.47063	2.46192	1.09893
175	1	2	50	9	20	80	0	0	100	20	80	0	0	1	0.2	!	1.5708	2.49809	3.14159	0.927295	!
176	1	2	20	5	10	10	50	30	100	10	10	50	30	0.2	0.5	0.375	0.927295	1.5708	0.927295	1.5708	1.31812
177	1	2	95	10	0	0	100	0	100	0	0	100	0	0	!	0	2.69057	3.14159	0	!	0
178	1	2	70	8	20	10	65	5	100	20	10	65	5	0.3	0.666667	0.0714286	1.98231	2.2143	1.15928	1.91063	0.5411
179	1	2	0	7	0	0	100	0	100	0	0	100	0	0	!	0	0	1.98231	0	!	0
180	1	2	75	7	0	0	95	5	100	0	0	95	5	0	!	0.05	2.0944	1.98231	0	!	0.451027
181	1	2	65	7	0	35	55	10	100	0	35	55	10	0.35	0	0.153846	1.87549	1.98231	1.2661	0	0.806114
182	1	2	65	8	0	50	50	0	100	0	50	50	0	0.5	0	0	1.87549	2.2143	1.5708	0	0
183	1	2	100	10	0	30	70	0	100	0	30	70	0	0.3	0	0	3.14159	3.14159	1.15928	0	0
184	1	2	50	7	10	15	15	15	55	18	27	27	27	0.454545	0.4	0.5	1.5708	1.98231	1.47976	1.36944	1.5708
185	1	2	85	5	10	5	25	60	100	10	5	25	60	0.15	0.666667	0.705882	2.34619	1.5708	0.795399	1.91063	1.99519
186	1	2	90	7	0	50	50	0	100	0	50	50	0	0.5	0	0	2.49809	1.98231	1.5708	0	0
187	1	2	60	5	0	0	30	70	100	0	0	30	70	0	!	0.7	1.77215	1.5708	0	!	1.98231
188	1	2	0	5	15	20	65	0	100	15	20	65	0	0.35	0.428571	0	0	1.5708	1.2661	1.42745	0
189	1	2	50	8	15	0	85	0	100	15	0	85	0	0.15	1	0	1.5708	2.2143	0.795399	3.14159	0
190	1	2	85	10	0	0	100	0	100	0	0	100	0	0	!	0	2.34619	3.14159	0	!	0
191	1	2	55	8	5	5	70	20	100	5	5	70	20	0.1	0.5	0.222222	1.67096	2.2143	0.643501	1.5708	0.981765
192	1	2	100	10	0	0	100	0	100	0	0	100	0	0	!	0	3.14159	3.14159	0	!	0
193	1	2	75	7	15	15	65	5	100	15	15	65	5	0.3	0.5	0.0714286	2.0944	1.98231	1.15928	1.5708	0.5411
194	1	2	25	3	20	10	65	5	100	20	10	65	5	0.3	0.666667	0.0714286	1.0472	1.15928	1.15928	1.91063	0.5411
195	2	1	95	10	50	40	10	0	100	50	40	10	0	0.9	0.555556	0	2.69057	3.14159	2.49809	1.68214	0
196	2	1	80	10	20	50	20	10	100	20	50	20	10	0.7	0.285714	0.333333	2.2143	3.14159	1.98231	1.12789	1.23096
197	2	1	75	9	15	50	25	10	100	15	50	25	10	0.65	0.230769	0.285714	2.0944	2.49809	1.87549	1.00219	1.12789
198	2	1	95	10	35	35	25	5	100	35	35	25	5	0.7	0.5	0.166667	2.69057	3.14159	1.98231	1.5708	0.841069
199	2	1	75	9	60	15	15	10	100	60	15	15	10	0.75	0.8	0.4	2.0944	2.49809	2.0944	2.2143	1.36944
200	2	1	90	9	10	40	40	10	100	10	40	40	10	0.5	0.2	0.2	2.49809	2.49809	1.5708	0.927295	0.927295
201	2	1	70	9	15	40	40	5	100	15	40	40	5	0.55	0.272727	0.111111	1.98231	2.49809	1.67096	1.09893	0.679674
202	2	1	70	8	30	30	30	10	100	30	30	30	10	0.6	0.5	0.25	1.98231	2.2143	1.77215	1.5708	1.0472
203	2	1	90	9	35	25	15	25	100	35	25	15	25	0.6	0.583333	0.625	2.49809	2.49809	1.77215	1.73824	1.82348
204	2	1	80	7	10	20	70	0	100	10	20	70	0	0.3	0.333333	0	2.2143	1.98231	1.15928	1.23096	0
205	2	1	90	9	20	20	20	40	100	20	20	20	40	0.4	0.5	0.666667	2.49809	2.49809	1.36944	1.5708	1.91063
206	2	1	95	10	5	95	0	0	100	5	95	0	0	1	0.05	!	2.69057	3.14159	3.14159	0.451027	!
207	2	1	85	9	30	30	10	30	100	30	30	10	30	0.6	0.5	0.75	2.34619	2.49809	1.77215	1.5708	2.0944
208	2	1	90	9	50	20	10	20	100	50	20	10	20	0.7	0.714286	0.666667	2.49809	2.49809	1.98231	2.01371	1.91063
209	2	1	100	10	25	50	25	0	100	25	50	25	0	0.75	0.333333	0	3.14159	3.14159	2.0944	1.23096	0
210	2	1	70	10	40	40	15	5	100	40	40	15	5	0.8	0.5	0.25	1.98231	3.14159	2.2143	1.5708	1.0472
211	2	1	90	9	40	55	5	0	100	40	55	5	0	0.95	0.421053	0	2.49809	2.49809	2.69057	1.41224	0
212	2	1	100	8	60	35	5	0	100	60	35	5	0	0.95	0.631579	0	3.14159	2.2143	2.69057	1.83709	0
213	2	1	85	10	95	95	70	30	290	33	33	24	10	0.655172	0.5	0.3	2.34619	3.14159	1.88635	1.5708	1.15928
214	2	1	85	9	50	30	20	0	100	50	30	20	0	0.8	0.625	0	2.34619	2.49809	2.2143	1.82348	0
215	2	1	100	10	55	20	15	10	100	55	20	15	10	0.75	0.733333	0.4	3.14159	3.14159	2.0944	2.05631	1.36944
216	2	1	95	10	25	40	30	5	100	25	40	30	5	0.65	0.384615	0.142857	2.69057	3.14159	1.87549	1.33793	0.775193
217	2	1	95	9	50	25	25	0	100	50	25	25	0	0.75	0.666667	0	2.69057	2.49809	2.0944	1.91063	0
218	2	1	90	9	90	100	80	30	300	30	33	27	10	0.633333	0.473684	0.272727	2.49809	2.49809	1.84073	1.51814	1.09893
219	2	1	90	10	25	50	15	10	100	25	50	15	10	0.75	0.333333	0.4	2.49809	3.14159	2.0944	1.23096	1.36944
220	2	1	100	10	60	30	5	5	100	60	30	5	5	0.9	0.666667	0.5	3.14159	3.14159	2.49809	1.91063	1.5708
221	2	1	85	8	20	50	20	10	100	20	50	20	10	0.7	0.285714	0.333333	2.34619	2.2143	1.98231	1.12789	1.23096
222	2	1	85	10	35	40	20	5	100	35	40	20	5	0.75	0.466667	0.2	2.34619	3.14159	2.0944	1.50408	0.927295
223	2	1	80	9	40	40	10	10	100	40	40	10	10	0.8	0.5	0.5	2.2143	2.49809	2.2143	1.5708	1.5708
224	2	1	70	7	35	45	20	0	100	35	45	20	0	0.8	0.4375	0	1.98231	1.98231	2.2143	1.44547	0
225	2	1	100	8	100	90	90	35	315	32	29	29	11	0.603175	0.526316	0.28	3.14159	2.2143	1.77864	1.62345	1.1152
226	2	1	75	8	40	40	15	5	100	40	40	15	5	0.8	0.5	0.25	2.0944	2.2143	2.2143	1.5708	1.0472
227	2	1	100	10	100	100	100	100	400	25	25	25	25	0.5	0.5	0.5	3.14159	3.14159	1.5708	1.5708	1.5708
228	2	1	100	10	10	70	10	10	100	10	70	10	10	0.8	0.125	0.5	3.14159	3.14159	2.2143	0.722734	1.5708
229	2	1	85	8	50	30	20	0	100	50	30	20	0	0.8	0.625	0	2.34619	2.2143	2.2143	1.82348	0
230	2	1	25	10	20	50	20	10	100	20	50	20	10	0.7	0.285714	0.333333	1.0472	3.14159	1.98231	1.12789	1.23096
231	2	1	100	10	60	30	0	10	100	60	30	0	10	0.9	0.666667	1	3.14159	3.14159	2.49809	1.91063	3.14159
232	2	1	90	9	20	50	30	0	100	20	50	30	0	0.7	0.285714	0	2.49809	2.49809	1.98231	1.12789	0
233	2	1	85	9	20	60	10	10	100	20	60	10	10	0.8	0.25	0.5	2.34619	2.49809	2.2143	1.0472	1.5708
234	2	1	80	8	40	40	20	0	100	40	40	20	0	0.8	0.5	0	2.2143	2.2143	2.2143	1.5708	0
235	2	1	90	8	90	90	80	40	300	30	30	27	13	0.6	0.5	0.333333	2.49809	2.2143	1.77215	1.5708	1.23096
236	2	1	75	8	10	10	75	5	100	10	10	75	5	0.2	0.5	0.0625	2.0944	2.2143	0.927295	1.5708	0.505361
237	2	1	80	9	25	50	10	15	100	25	50	10	15	0.75	0.333333	0.6	2.2143	2.49809	2.0944	1.23096	1.77215
238	2	1	90	10	25	35	30	10	100	25	35	30	10	0.6	0.416667	0.25	2.49809	3.14159	1.77215	1.40335	1.0472
239	2	1	90	9	90	90	30	0	210	43	43	14	0	0.857143	0.5	0	2.49809	2.49809	2.3664	1.5708	0
240	2	1	75	7	60	20	15	5	100	60	20	15	5	0.8	0.75	0.25	2.0944	1.98231	2.2143	2.0944	1.0472
241	2	1	80	10	25	25	25	25	100	25	25	25	25	0.5	0.5	0.5	2.2143	3.14159	1.5708	1.5708	1.5708
242	2	1	50	8	20	20	50	10	100	20	20	50	10	0.4	0.5	0.166667	1.5708	2.2143	1.36944	1.5708	0.841069
243	2	1	60	6	40	40	10	10	100	40	40	10	10	0.8	0.5	0.5	1.77215	1.77215	2.2143	1.5708	1.5708
244	2	1	85	9	35	15	50	0	100	35	15	50	0	0.5	0.7	0	2.34619	2.49809	1.5708	1.98231	0
245	2	1	70	8	90	90	25	50	255	35	35	10	20	0.705882	0.5	0.666667	1.98231	2.2143	1.99519	1.5708	1.91063
246	2	1	80	9	30	40	25	5	100	30	40	25	5	0.7	0.428571	0.166667	2.2143	2.49809	1.98231	1.42745	0.841069
247	2	1	80	9	25	40	20	15	100	25	40	20	15	0.65	0.384615	0.428571	2.2143	2.49809	1.87549	1.33793	1.42745
248	2	1	65	6	55	30	15	0	100	55	30	15	0	0.85	0.647059	0	1.87549	1.77215	2.34619	1.86933	0
249	2	1	70	9	65	85	95	85	330	20	26	29	26	0.454545	0.433333	0.472222	1.98231	2.49809	1.47976	1.43706	1.51521
250	2	1	80	8	10	70	20	0	100	10	70	20	0	0.8	0.125	0	2.2143	2.2143	2.2143	0.722734	0
251	2	1	100	10	10	60	30	0	100	10	60	30	0	0.7	0.142857	0	3.14159	3.14159	1.98231	0.775193	0
252	2	1	80	6	50	35	10	5	100	50	35	10	5	0.85	0.588235	0.333333	2.2143	1.77215	2.34619	1.7482	1.23096
253	2	1	80	10	10	10	70	10	100	10	10	70	10	0.2	0.5	0.125	2.2143	3.14159	0.927295	1.5708	0.722734
254	2	1	75	7	50	20	30	0	100	50	20	30	0	0.7	0.714286	0	2.0944	1.98231	1.98231	2.01371	0
255	2	1	95	10	90	10	0	0	100	90	10	0	0	1	0.9	!	2.69057	3.14159	3.14159	2.49809	!
256	2	1	100	10	40	50	5	5	100	40	50	5	5	0.9	0.444444	0.5	3.14159	3.14159	2.49809	1.45946	1.5708
257	2	1	100	10	40	50	10	0	100	40	50	10	0	0.9	0.444444	0	3.14159	3.14159	2.49809	1.45946	0
258	2	1	90	9	20	30	50	0	100	20	30	50	0	0.5	0.4	0	2.49809	2.49809	1.5708	1.36944	0
259	2	1	100	9	30	30	30	10	100	30	30	30	10	0.6	0.5	0.25	3.14159	2.49809	1.77215	1.5708	1.0472
260	2	1	75	9	35	30	35	0	100	35	30	35	0	0.65	0.538462	0	2.0944	2.49809	1.87549	1.6478	0
261	2	1	90	9	60	20	10	10	100	60	20	10	10	0.8	0.75	0.5	2.49809	2.49809	2.2143	2.0944	1.5708
262	2	1	90	9	25	50	25	0	100	25	50	25	0	0.75	0.333333	0	2.49809	2.49809	2.0944	1.23096	0
263	2	1	75	8	30	55	10	5	100	30	55	10	5	0.85	0.352941	0.333333	2.0944	2.2143	2.34619	1.27226	1.23096
264	2	1	100	10	50	50	0	0	100	50	50	0	0	1	0.5	!	3.14159	3.14159	3.14159	1.5708	!
265	2	1	100	10	45	20	35	0	100	45	20	35	0	0.65	0.692308	0	3.14159	3.14159	1.87549	1.96559	0
266	2	1	100	10	50	50	0	0	100	50	50	0	0	1	0.5	!	3.14159	3.14159	3.14159	1.5708	!
267	2	1	100	10	40	40	15	5	100	40	40	15	5	0.8	0.5	0.25	3.14159	3.14159	2.2143	1.5708	1.0472
268	2	1	100	10	20	60	20	0	100	20	60	20	0	0.8	0.25	0	3.14159	3.14159	2.2143	1.0472	0
269	2	1	85	10	40	25	30	5	100	40	25	30	5	0.65	0.615385	0.142857	2.34619	3.14159	1.87549	1.80366	0.775193
270	2	1	100	10	15	50	15	20	100	15	50	15	20	0.65	0.230769	0.571429	3.14159	3.14159	1.87549	1.00219	1.71414
271	2	1	85	9	40	50	10	0	100	40	50	10	0	0.9	0.444444	0	2.34619	2.49809	2.49809	1.45946	0
272	2	1	95	7	85	85	85	95	350	24	24	24	27	0.485714	0.5	0.527778	2.69057	1.98231	1.54222	1.5708	1.62638
273	2	1	85	10	50	20	20	10	100	50	20	20	10	0.7	0.714286	0.333333	2.34619	3.14159	1.98231	2.01371	1.23096
274	2	1	65	7	20	40	30	10	100	20	40	30	10	0.6	0.333333	0.25	1.87549	1.98231	1.77215	1.23096	1.0472
275	2	1	80	9	60	30	5	5	100	60	30	5	5	0.9	0.666667	0.5	2.2143	2.49809	2.49809	1.91063	1.5708
276	2	1	100	10	95	100	70	5	270	35	37	26	2	0.722222	0.487179	0.0666667	3.14159	3.14159	2.03135	1.54515	0.522315
277	2	1	95	10	50	95	95	0	240	21	40	40	0	0.604167	0.344828	0	2.69057	3.14159	1.78067	1.25524	0
278	2	1	95	10	20	50	30	0	100	20	50	30	0	0.7	0.285714	0	2.69057	3.14159	1.98231	1.12789	0
279	2	1	80	8	30	40	30	0	100	30	40	30	0	0.7	0.428571	0	2.2143	2.2143	1.98231	1.42745	0
280	2	1	80	8	25	35	20	20	100	25	35	20	20	0.6	0.416667	0.5	2.2143	2.2143	1.77215	1.40335	1.5708
281	2	1	80	8	60	40	0	0	100	60	40	0	0	1	0.6	!	2.2143	2.2143	3.14159	1.77215	!
282	2	1	90	10	0	50	20	30	100	0	50	20	30	0.5	0	0.6	2.49809	3.14159	1.5708	0	1.77215
283	2	1	80	10	25	50	25	0	100	25	50	25	0	0.75	0.333333	0	2.2143	3.14159	2.0944	1.23096	0
284	2	1	90	10	50	40	5	5	100	50	40	5	5	0.9	0.555556	0.5	2.49809	3.14159	2.49809	1.68214	1.5708
285	2	1	95	10	50	40	10	0	100	50	40	10	0	0.9	0.555556	0	2.69057	3.14159	2.49809	1.68214	0
286	2	1	75	8	95	90	75	20	280	34	32	27	7	0.660714	0.513514	0.210526	2.0944	2.2143	1.89803	1.59783	0.953359
287	2	1	100	10	95	90	90	15	290	33	31	31	5	0.637931	0.513514	0.142857	3.14159	3.14159	1.85028	1.59783	0.775193
288	2	1	85	8	40	40	20	0	100	40	40	20	0	0.8	0.5	0	2.34619	2.2143	2.2143	1.5708	0
289	2	1	100	7	40	40	20	0	100	40	40	20	0	0.8	0.5	0	3.14159	1.98231	2.2143	1.5708	0
290	2	1	75	10	25	50	25	0	100	25	50	25	0	0.75	0.333333	0	2.0944	3.14159	2.0944	1.23096	0
291	2	2	90	10	50	30	20	0	100	50	30	20	0	0.8	0.625	0	2.49809	3.14159	2.2143	1.82348	0
292	2	2	100	10	60	20	20	0	100	60	20	20	0	0.8	0.75	0	3.14159	3.14159	2.2143	2.0944	0
293	2	2	95	8	15	65	15	5	100	15	65	15	5	0.8	0.1875	0.25	2.69057	2.2143	2.2143	0.895665	1.0472
294	2	2	70	5	15	35	50	0	100	15	35	50	0	0.5	0.3	0	1.98231	1.5708	1.5708	1.15928	0
295	2	2	80	9	10	10	80	0	100	10	10	80	0	0.2	0.5	0	2.2143	2.49809	0.927295	1.5708	0
296	2	2	60	7	50	25	25	0	100	50	25	25	0	0.75	0.666667	0	1.77215	1.98231	2.0944	1.91063	0
297	2	2	80	8	60	20	20	0	100	60	20	20	0	0.8	0.75	0	2.2143	2.2143	2.2143	2.0944	0
298	2	2	80	9	25	60	15	0	100	25	60	15	0	0.85	0.294118	0	2.2143	2.49809	2.34619	1.14641	0
299	2	2	25	6	30	50	10	10	100	30	50	10	10	0.8	0.375	0.5	1.0472	1.77215	2.2143	1.31812	1.5708
300	2	2	95	10	60	15	20	5	100	60	15	20	5	0.75	0.8	0.2	2.69057	3.14159	2.0944	2.2143	0.927295
301	2	2	100	10	40	45	10	5	100	40	45	10	5	0.85	0.470588	0.333333	3.14159	3.14159	2.34619	1.51194	1.23096
302	2	2	95	10	35	65	0	0	100	35	65	0	0	1	0.35	!	2.69057	3.14159	3.14159	1.2661	!
303	2	2	80	8	5	70	25	0	100	5	70	25	0	0.75	0.0666667	0	2.2143	2.2143	2.0944	0.522315	0
304	2	2	90	9	20	80	0	0	100	20	80	0	0	1	0.2	!	2.49809	2.49809	3.14159	0.927295	!
305	2	2	95	10	30	40	20	10	100	30	40	20	10	0.7	0.428571	0.333333	2.69057	3.14159	1.98231	1.42745	1.23096
306	2	2	80	10	40	40	10	10	100	40	40	10	10	0.8	0.5	0.5	2.2143	3.14159	2.2143	1.5708	1.5708
307	2	2	80	10	10	80	0	10	100	10	80	0	10	0.9	0.111111	1	2.2143	3.14159	2.49809	0.679674	3.14159
308	2	2	100	10	50	25	25	0	100	50	25	25	0	0.75	0.666667	0	3.14159	3.14159	2.0944	1.91063	0
309	2	2	85	10	10	30	50	40	130	8	23	38	31	0.307692	0.25	0.444444	2.34619	3.14159	1.17601	1.0472	1.45946
310	2	2	90	9	70	25	5	0	100	70	25	5	0	0.95	0.736842	0	2.49809	2.49809	2.69057	2.06427	0
311	2	2	100	10	100	25	0	0	125	80	20	0	0	1	0.8	!	3.14159	3.14159	3.14159	2.2143	!
312	2	2	80	9	30	75	5	5	115	26	65	4	4	0.913043	0.285714	0.5	2.2143	2.49809	2.54292	1.12789	1.5708
313	2	2	100	10	25	45	30	0	100	25	45	30	0	0.7	0.357143	0	3.14159	3.14159	1.98231	1.28104	0
314	2	2	80	8	95	90	45	10	240	40	38	19	4	0.770833	0.513514	0.181818	2.2143	2.2143	2.14321	1.59783	0.881021
315	2	2	85	8	20	15	60	5	100	20	15	60	5	0.35	0.571429	0.0769231	2.34619	2.2143	1.2661	1.71414	0.56207
316	2	2	85	10	30	0	70	0	100	30	0	70	0	0.3	1	0	2.34619	3.14159	1.15928	3.14159	0
317	2	2	80	10	20	60	15	5	100	20	60	15	5	0.8	0.25	0.25	2.2143	3.14159	2.2143	1.0472	1.0472
318	2	2	50	8	60	5	30	5	100	60	5	30	5	0.65	0.923077	0.142857	1.5708	2.2143	1.87549	2.57952	0.775193
319	2	2	80	9	60	30	10	0	100	60	30	10	0	0.9	0.666667	0	2.2143	2.49809	2.49809	1.91063	0
320	2	2	100	10	0	85	15	0	100	0	85	15	0	0.85	0	0	3.14159	3.14159	2.34619	0	0
321	2	2	90	10	50	40	10	0	100	50	40	10	0	0.9	0.555556	0	2.49809	3.14159	2.49809	1.68214	0
322	2	2	70	8	75	20	10	0	105	71	19	10	0	0.904762	0.789474	0	1.98231	2.2143	2.51414	2.18823	0
323	2	2	95	9	10	80	10	0	100	10	80	10	0	0.9	0.111111	0	2.69057	2.49809	2.49809	0.679674	0
324	2	2	95	10	10	80	0	10	100	10	80	0	10	0.9	0.111111	1	2.69057	3.14159	2.49809	0.679674	3.14159
325	2	2	90	10	70	20	10	0	100	70	20	10	0	0.9	0.777778	0	2.49809	3.14159	2.49809	2.15983	0
326	2	2	70	9	40	10	50	0	100	40	10	50	0	0.5	0.8	0	1.98231	2.49809	1.5708	2.2143	0
327	2	2	70	7	35	20	30	15	100	35	20	30	15	0.55	0.636364	0.333333	1.98231	1.98231	1.67096	1.84702	1.23096
328	2	2	75	8	25	25	50	0	100	25	25	50	0	0.5	0.5	0	2.0944	2.2143	1.5708	1.5708	0
329	2	2	80	9	50	10	40	0	100	50	10	40	0	0.6	0.833333	0	2.2143	2.49809	1.77215	2.30052	0
330	2	2	90	10	0	80	20	0	100	0	80	20	0	0.8	0	0	2.49809	3.14159	2.2143	0	0
331	2	2	100	10	15	90	40	10	155	10	58	26	6	0.677419	0.142857	0.2	3.14159	3.14159	1.93354	0.775193	0.927295
332	2	2	70	10	20	60	10	0	90	22	67	11	0	0.888889	0.25	0	1.98231	3.14159	2.46192	1.0472	0
333	2	2	80	8	20	30	50	0	100	20	30	50	0	0.5	0.4	0	2.2143	2.2143	1.5708	1.36944	0
334	2	2	70	10	20	75	5	0	100	20	75	5	0	0.95	0.210526	0	1.98231	3.14159	2.69057	0.953359	0
335	2	2	100	10	90	0	0	10	100	90	0	0	10	0.9	1	1	3.14159	3.14159	2.49809	3.14159	3.14159
336	2	2	65	10	10	80	10	0	100	10	80	10	0	0.9	0.111111	0	1.87549	3.14159	2.49809	0.679674	0
337	2	2	100	5	90	90	0	0	180	50	50	0	0	1	0.5	!	3.14159	1.5708	3.14159	1.5708	!
338	2	2	80	7	0	30	0	70	100	0	30	0	70	0.3	0	1	2.2143	1.98231	1.15928	0	3.14159
339	2	2	80	7	20	30	30	15	95	21	32	32	16	0.526316	0.4	0.333333	2.2143	1.98231	1.62345	1.36944	1.23096
340	2	2	75	10	100	0	0	0	100	100	0	0	0	1	1	!	2.0944	3.14159	3.14159	3.14159	!
341	2	2	70	8	20	60	10	10	100	20	60	10	10	0.8	0.25	0.5	1.98231	2.2143	2.2143	1.0472	1.5708
342	2	2	100	10	20	5	75	0	100	20	5	75	0	0.25	0.8	0	3.14159	3.14159	1.0472	2.2143	0
343	2	2	80	9	30	65	10	20	125	24	52	8	16	0.76	0.315789	0.666667	2.2143	2.49809	2.11765	1.19349	1.91063
344	2	2	85	9	35	50	10	5	100	35	50	10	5	0.85	0.411765	0.333333	2.34619	2.49809	2.34619	1.3934	1.23096
345	2	2	40	9	20	60	20	0	100	20	60	20	0	0.8	0.25	0	1.36944	2.49809	2.2143	1.0472	0
346	2	2	70	7	10	45	45	0	100	10	45	45	0	0.55	0.181818	0	1.98231	1.98231	1.67096	0.881021	0
347	2	2	100	10	30	30	40	0	100	30	30	40	0	0.6	0.5	0	3.14159	3.14159	1.77215	1.5708	0
348	2	2	80	8	25	50	20	5	100	25	50	20	5	0.75	0.333333	0.2	2.2143	2.2143	2.0944	1.23096	0.927295
349	2	2	95	8	40	20	20	20	100	40	20	20	20	0.6	0.666667	0.5	2.69057	2.2143	1.77215	1.91063	1.5708
350	2	2	100	10	30	45	20	5	100	30	45	20	5	0.75	0.4	0.2	3.14159	3.14159	2.0944	1.36944	0.927295
351	2	2	90	8	35	55	10	0	100	35	55	10	0	0.9	0.388889	0	2.49809	2.2143	2.49809	1.3467	0
352	2	2	90	9	0	5	95	0	100	0	5	95	0	0.05	0	0	2.49809	2.49809	0.451027	0	0
353	2	2	95	10	0	70	30	0	100	0	70	30	0	0.7	0	0	2.69057	3.14159	1.98231	0	0
354	2	2	80	10	50	0	50	0	100	50	0	50	0	0.5	1	0	2.2143	3.14159	1.5708	3.14159	0
355	2	2	90	9	60	40	0	0	100	60	40	0	0	1	0.6	!	2.49809	2.49809	3.14159	1.77215	!
356	2	2	80	9	15	80	5	0	100	15	80	5	0	0.95	0.157895	0	2.2143	2.49809	2.69057	0.817276	0
357	2	2	80	10	20	70	10	0	100	20	70	10	0	0.9	0.222222	0	2.2143	3.14159	2.49809	0.981765	0
358	2	2	100	10	10	35	50	5	100	10	35	50	5	0.45	0.222222	0.0909091	3.14159	3.14159	1.47063	0.981765	0.612555
359	2	2	100	7	0	10	80	10	100	0	10	80	10	0.1	0	0.111111	3.14159	1.98231	0.643501	0	0.679674
360	2	2	45	7	65	5	25	5	100	65	5	25	5	0.7	0.928571	0.166667	1.47063	1.98231	1.98231	2.60049	0.841069
361	2	2	95	10	50	25	25	0	100	50	25	25	0	0.75	0.666667	0	2.69057	3.14159	2.0944	1.91063	0
362	2	2	90	9	15	65	10	10	100	15	65	10	10	0.8	0.1875	0.5	2.49809	2.49809	2.2143	0.895665	1.5708
363	2	2	80	9	90	60	40	0	190	47	32	21	0	0.789474	0.6	0	2.2143	2.49809	2.18823	1.77215	0
364	2	2	95	10	0	80	20	0	100	0	80	20	0	0.8	0	0	2.69057	3.14159	2.2143	0	0
365	2	2	90	9	20	50	25	5	100	20	50	25	5	0.7	0.285714	0.166667	2.49809	2.49809	1.98231	1.12789	0.841069
366	2	2	90	9	35	10	35	20	100	35	10	35	20	0.45	0.777778	0.363636	2.49809	2.49809	1.47063	2.15983	1.29457
367	2	2	100	10	0	100	0	0	100	0	100	0	0	1	0	!	3.14159	3.14159	3.14159	0	!
368	2	2	95	9	5	85	10	5	105	5	81	10	5	0.857143	0.0555556	0.333333	2.69057	2.49809	2.3664	0.475882	1.23096
369	2	2	60	7	10	20	55	15	100	10	20	55	15	0.3	0.333333	0.214286	1.77215	1.98231	1.15928	1.23096	0.962551
370	2	2	90	10	20	70	5	5	100	20	70	5	5	0.9	0.222222	0.5	2.49809	3.14159	2.49809	0.981765	1.5708
371	2	2	95	7	70	0	30	0	100	70	0	30	0	0.7	1	0	2.69057	1.98231	1.98231	3.14159	0
372	2	2	100	10	0	95	0	5	100	0	95	0	5	0.95	0	1	3.14159	3.14159	2.69057	0	3.14159
373	2	2	75	9	60	10	30	0	100	60	10	30	0	0.7	0.857143	0	2.0944	2.49809	1.98231	2.3664	0
374	2	2	90	10	50	0	50	0	100	50	0	50	0	0.5	1	0	2.49809	3.14159	1.5708	3.14159	0
375	2	2	75	10	80	20	50	0	150	53	13	33	0	0.666667	0.8	0	2.0944	3.14159	1.91063	2.2143	0
376	2	2	85	8	50	0	50	0	100	50	0	50	0	0.5	1	0	2.34619	2.2143	1.5708	3.14159	0
377	2	2	85	9	30	40	30	0	100	30	40	30	0	0.7	0.428571	0	2.34619	2.49809	1.98231	1.42745	0
378	2	2	100	10	75	15	10	0	100	75	15	10	0	0.9	0.833333	0	3.14159	3.14159	2.49809	2.30052	0
379	2	2	85	9	10	80	10	0	100	10	80	10	0	0.9	0.111111	0	2.34619	2.49809	2.49809	0.679674	0
380	2	2	95	10	5	5	90	0	100	5	5	90	0	0.1	0.5	0	2.69057	3.14159	0.643501	1.5708	0
381	2	2	80	8	50	10	40	0	100	50	10	40	0	0.6	0.833333	0	2.2143	2.2143	1.77215	2.30052	0
382	2	2	100	10	10	30	30	30	100	10	30	30	30	0.4	0.25	0.5	3.14159	3.14159	1.36944	1.0472	1.5708

## Sheet: Key to variables--Studies 2 & 3
	Descriptions of variables--Studies 2 and 3
	1	Group	1 = St.2 pre-post; 2 = St. 2 post-only, 3 = St. 3 guidelines A, 4 = B
	2	SalesPerfRMT1	Sales Performance - RM Time 1 q'aire
	3	LoPerfsRMT1	(CustSat+CustRet+Coach)/3
	4	SaleImpRMT1	Sales Performance Importance - RM Time 1 q'aire
	5	LoPerfsImpRMT1	(CustSatImp+CustRetImp+CoachImp)/3
	6	FeedContentRMT2	Feedback Content -RM Time 2 q'aire
	7	FeedAccRMT2	Feedback Accuracy - RM Time 2 q'aire
	8	QualifiedRMT2	Qualified - RM Time 2 q'aire
	9	SalesPerfRMT2	Sales Performance - RM Time 2 q'aire
	10	LoPerfsRMT2	(CustSat+CustRet+Coach)/3
	11	SaleImpRMT2	Sales Performance Importance - RM Time 2 q'aire
	12	LoPerfsImpRMT2	(CustSatImp+CustRetImp+CoachImp)/3
	13	Future1RMT2	The feedback discussion focused mostly on Taylor’s future behavior.
	14	Agree1RMT2	You and Taylor came to agreement.
	15	Approp1RMT2	The feedback Taylor received was appropriate for the work he/she has completed.
	16	Polite1RMT2	You treated Taylor in a polite manner.
	17	Change1RMT2	Based on the feedback, Taylor is now motivated to change his/her behavior.
	18	Agree2RMT2	At the end of the meeting, you and Taylor had similar views.
	19	Approp2RMT2	The feedback was justified, given Taylor’s performance.
	20	Polite2RMT2	You refrained from improper remarks or comments.
	21	Future2RMT2	You and Taylor spent a large part of this session generating new ideas for Taylor’s next steps.
	22	Agree3RMT2	Taylor sees the value of acting on your suggestions.
	23	Polite3RMT2	You treated Taylor with respect.
	24	Approp3RMT2	The feedback you gave Taylor reflected what he/she has contributed to DeltaCom.
	25	Promote1RMT2	You will probably recommend Taylor for promotion based on the feedback session.
	26	Agree4RMT2	You and Taylor now share the same opinion about what you need to do to be successful.
	27	Polite4RMT2	You treated Taylor with dignity.
	28	Change2RMT2	Taylor will likely change his/her behavior, based on the feedback received.
	29	Approp4RMT2	Your feedback to Taylor accurately reflected the effort Taylor has put into his/her work.
	30	Future3RMT2	The feedback conversation centered on what will make Taylor most successful going forward.
	31	Gender_RM	0 = female
	32	SalesPerfDMT1	AS ABOVE, FOR DM
	33	LoPerfsDMT1
	34	SaleImpDMT1
	35	LoPerfsImpDMT1
	36	FeedContentDMT2
	37	FeedAccDMT2
	38	QualifiedDMT2
	39	SalesPerfDMT2
	40	LoPerfsDMT2
	41	SaleImpDMT2
	42	LoPerfsImpDMT2
	43	Future1DMT2
	44	Agree1DMT2
	45	Approp1DMT2
	46	Polite1DMT2
	47	Change1DMT2
	48	Agree2DMT2
	49	Approp2DMT2
	50	Polite2DMT2
	51	Future2DMT2
	52	Agree3DMT2
	53	Polite3DMT2
	54	Approp3DMT2
	55	Promote1DMT2
	56	Agree4DMT2
	57	Polite4DMT2
	58	Change2DMT2
	59	Approp4DMT2
	60	Future3DMT2
	61	Gender_DM
	62	adjAbilSucRMT1	Attribution X adjsted by (X * 100 / T) if sum T of 4 attributions ≠ 100
	63	adjEffSucRMT1	"
	64	adjJobSucRMT1	"
	65	adjChanceSucRM...	"
	66	adjAbilFailRMT1	"
	67	adjEffFailRMT1	"
	68	adjJobFailRMT1	"
	69	adjChanceFailRMT	"
	70	adjAbilSucRMT2	"
	71	adjEffSucRMT2	"
	72	adjJobSucRMT2	"
	73	adjChanceSucRM...	"
	74	adjAbilFailRMT2	"
	75	adjEffFailRMT2	"
	76	adjJobFailRMT2	"
	77	adjChanceFailRMT	"
	78	adjAbilSucDMT1	"
	79	adjEffSucDMT1	"
	80	adjJobSucDMT1	"
	81	adjChanceSucDM...	"
	82	adjAbilFailDMT1	"
	83	adjEffFailDMT1	"
	84	adjJobFailDMT1	"
	85	adjChanceFailDMT	"
	86	adjAbilSucDMT2	"
	87	adjEffSucDMT2	"
	88	adjJobSucDMT2	"
	89	adjChanceSucDM...	"
	90	adjAbilFailDMT2	"
	91	adjEffFailDMT2	"
	92	adjJobFailDMT2	"
	93	adjChanceFailDMT	"
	94	arcAbilSucRMT1	Arcsine trans. of adj.attribs: 2*asin(sqrt(x)); .0125 for 0 and .9875 for 1
	95	arcEffSucRMT1	"
	96	arcJobSucRMT1	"
	97	arcChanceSucR...	"
	98	arcAbilFailRMT1	"
	99	arcEffFailRMT1	"
	100	arcJobFailRMT1	"
	101	arcChanceFailRM...	"
	102	arcAbilSucDMT1	"
	103	arcEffSucDMT1	"
	104	arcJobSucDMT1	"
	105	arcChanceSucD...	"
	106	arcAbilFailDMT1	"
	107	arcEffFailDMT1	"
	108	arcJobFailDMT1	"
	109	arcChanceFailDM...	"
	110	arcAbilSucRMT2	"
	111	arcEffSucRMT2	"
	112	arcJobSucRMT2	"
	113	arcChanceSucR...	"
	114	arcAbilFailRMT2	"
	115	arcEffFailRMT2	"
	116	arcJobFailRMT2	"
	117	arcChanceFailRM...	"
	118	arcAbilSucDMT2	"
	119	arcEffSucDMT2	"
	120	arcJobSucDMT2	"
	121	arcChanceSucD...	"
	122	arcAbilFailDMT2	"
	123	arcEffFailDMT2	"
	124	arcJobFailDMT2	"
	125	arcChanceFailDM...	"
	126	adjIntrnlSucRMT1	"
	127	adjIntrnlFailRMT1	"
	128	adjIntrnlSucRMT2	"
	129	adjIntrnlFailRMT2	"
	130	adjIntrnlSucDMT1	"
	131	adjIntrnlFailDMT1	"
	132	adjIntrnlSucDMT2	"
	133	adjIntrnlFailDMT2	"
	134	arcIntrnlSucRMT1	"
	135	arcIntrnlFailRMT1	"
	136	arcIntrnlSucRMT2	"
	137	arcIntrnlFailRMT2	"
	138	arcIntrnlSucDMT1	"
	139	arcIntrnlFailDMT1	"
	140	arcIntrnlSucDMT2	"
	141	arcIntrnlFailDMT2	"
	142	Approp4qRM	"Fairness" measure, not in paper
	143	Approp4qDM
	144	Future123RM	RM Future Focus = (Future1RMT2+Future2RMT2+Future3RMT2)/3
	145	Future123DM	DM Future Focus = (Future1DMT2+Future2DMT2+Future3DMT2)/3
	146	Polite4qRM	"Civility" measure, not in paper
	147	Polite4qDM
	148	PrcvAgr3qRM	"Perceived Agreement" measure, not in paper
	149	PrcvAgr3qDM
	150	Change3qRM	Intent. to change=(Change1RMT2+Change2RMT2+Agree3RMT2)/3
	151	Change3qDM	Intent. to change=(Change1DMT2+Change2DMT2+Agree3DMT2)/3
	152	AcceptRM	Average of Accuracy and 10*Qualif
	153	AcceptDM	Average of Accuracy and 10*Qualif
	154	TotArcAttribDiffT2	ArcIntSuclDMT2-RMT2+ArcIntFailRMT2-DMT2
	155	ZTotArcAttribDiffT2	Zscore-AttribDiff by Group 1,3,4
	156	ZFuture123DM	Zscore-FutureFocus by Group 1,3,4
	157	FutureAttribInteract	Interaction Zscores Future x AttribDiff by Group
	158	FutureSelfSrvInter..	Interaction Zscores Future x SelfServe by Group
	159	FutureGroupDM134	DM Future focus rating LowMedHigh
	160	AttDifGroup	AttributedisagreementLowMedHigh
	161	ContentGroup	DMFeedbackfavorabilityratingLowMedHigh
	162	PerfsRMT2	(SalesPerfRMT2 + LoPerfsRMT2) / 2
	163	PerfsDMT2	(SalesPerfDMT2 + LoPerfsDMT2) / 2.
	164	ImportsRMT2	(LoPerfsImpRMT2 -SaleImpRMT2)/ 2
	165	ImportsDMT2	(SaleImpDMT2 - LoPerfsImpDMT2)/ 2.

## Sheet: Data--Studies 2 & 3
	1	2	3	4	5	6	7	8	9	10	11	12	13	14	15	16	17	18	19	20	21	22	23	24	25	26	27	28	29	30	31	32	33	34	35	36	37	38	39	40	41	42	43	44	45	46	47	48	49
	Group	SalesPerfRMT1	LoPerfsRMT1	SaleImpRMT1	LoPerfsImpRMT1	FeedContentRMT2	FeedAccRMT2	QualifiedRMT2	SalesPerfRMT2	LoPerfsRMT2	SaleImpRMT2	LoPerfsImpRMT2	Future1RMT2	Agree1RMT2	Approp1RMT2	Polite1RMT2	Change1RMT2	Agree2RMT2	Approp2RMT2	Polite2RMT2	Future2RMT2	Agree3RMT2	Polite3RMT2	Approp3RMT2	Promote1RMT2	Agree4RMT2	Polite4RMT2	Change2RMT2	Approp4RMT2	Future3RMT2	Gender_RM	SalesPerfDMT1	LoPerfsDMT1	SaleImpDMT1	LoPerfsImpDMT1	FeedContentDMT2	FeedAccDMT2	QualifiedDMT2	SalesPerfDMT2	LoPerfsDMT2	SaleImpDMT2	LoPerfsImpDMT2	Future1DMT2	Agree1DMT2	Approp1DMT2	Polite1DMT2	Change1DMT2	Agree2DMT2	Approp2DMT2
1	1	7	2.33333	6	6.66667	5	65	6	7	1	6	7	6	2	2	7	3	1	5	7	1	2	7	5	2	1	7	2	4	5	0	7	2.66667	6	6	6	65	4	7	4.66667	7	4.66667	3	2	5	7	2	2	4
2	1	6	1.66667	7	7	5	60	6	7	2	7	7	6	6	6	7	6	6	6	7	6	6	7	6	5	5	7	5	6	6	0	7	3	7	7	4	100	7	7	3	7	3.33333	1	5	5	7	3	4	6
3	1	7	3	6	6.66667	5	80	7	7	2.66667	5	6.33333	5	3	4	6	2	2	5	5	2	3	6	5	2	2	6	2	4	5	0	7	1.66667	7	7	5	70	6	7	1.33333	7	6.33333	5	4	5	6	5	5	5
4	1	7	2.66667	5	6.66667	4	80	5	7	1.66667	5	6.66667	5	2	5	6	3	3	5	7	2	1	6	4	1	2	5	3	4	5	1	7	2.33333	6	6.66667	8	70	8	7	2.66667	7	5	3	2	4	6	3	2	4
5	1	7	2.66667	7	5.66667	5	70	3	7	2.66667	7	2	5	5	5	6	4	4	6	7	4	3	7	7	5	4	7	3	5	5	1	7	3.33333	5	5.66667	3	40	7	7	3.33333	5	7	5	5	3	7	3	4	6
6	1	5	3.33333	5	6.33333	3	80	8	7	3	5	5.66667	4	2	6	6	2	2	6	7	2	2	7	6	1	2	7	2	5	5	1	6	3	7	5	4	70	6	7	3.33333	7	5	4	3	3	7	5	3	2
7	1	6	4.33333	6	6	2	85	2	6	3	6	6	2	2	5	6	1	1	5	7	1	1	7	3	1	1	7	1	4	6	0	7	2.66667	7	5	0	10	1	7	4.66667	7	5	1	1	1	5	1	1	1
8	1	7	3	7	6.33333	5	90	4	7	2.33333	7	1.66667	2	1	4	7	1	1	7	7	1	4	7	7	3	2	7	2	7	5	1	7	4.33333	7	4.33333	4	20	3	7	3.33333	7	3.33333	2	4	3	7	2	3	2
9	1	6	3.33333	5	5	5	60	4	6	3	6	4.66667	4	2	5	6	2	2	5	6	5	3	6	3	4	3	5	2	4	6	1	6	3.66667	6	5	4	70	2	6	4.66667	6	5	2	4	5	6	3	4	4
10	1	7	3	7	3.33333	7	65	5	7	2.66667	6	5.33333	5	6	6	7	5	5	6	7	2	4	7	6	4	4	7	4	5	5	0	7	4.33333	7	4.33333	8	80	8	6	3	6	5	3	6	4	6	5	6	5
11	1	7	4	7	7	6	55	5	7	4	7	7	3	4	5	5	2	3	5	4	2	2	6	4	6	5	6	4	3	4	0	7	3.33333	6	4	4	90	3	7	4	6	5	4	1	5	6	1	1	5
12	1	7	2.66667	6	5	5	75	4	7	3	7	6	6	4	5	6	4	4	6	6	3	4	6	6	2	4	4	3	5	7	1	6	2	4	5	7	70	3	6	2.66667	4	6.33333	4	4	5	6	3	3	3
13	1	7	2.66667	6	4.33333	4	80	8	7	2.33333	7	5	4	5	5	6	3	3	5	5	4	3	5	6	4	3	5	3	6	4	1	6	1.33333	6	7	7	100	2	7	1.33333	6	7	5	5	2	7	1	5	5
14	1	7	2.66667	7	2.33333	3	80	10	7	2	7	2.33333	3	1	6	7	1	1	5	7	2	1	6	5	2	1	5	1	2	7	1	7	2.33333	5	5.66667	0	10	3	7	5	7	4	1	1	1	1	1	1	1
15	1	7	5	6	5.66667	5	70	8	7	3	6	6	5	2	5	5	4	4	5	4	4	5	5	6	5	5	6	6	5	6	0	6	2.66667	6	6.33333	5	90	7	6	2.66667	6	6.33333	3	3	3	6	5	4	3
16	1	7	3	5	6.33333	3	20	6	7	2.33333	7	3.33333	7	1	5.5	7	1	1	6	3	1	1	7	5	3	1	7	1	5	3	0	6	4.33333	7	7	2	20	2	7	5.33333	7	5.66667	5	1	5	7	1	1	1
17	1	7	4.33333	7	7	3	40	0	7	4.66667	7	7	4	1	5	5	1	1	5	5	1	1	5	5	1	1	5	1	5	5	1	7	3.66667	7	5.66667	6	70	6	7	3.66667	7	2.33333	5	2	7	7	1	2	6
18	1	7	2.66667	7	7	5	80	5	5	2	7	7	4	1	3	5	3	1	7	7	3	4	7	3	3	4	7	3	7	7	1	6	3.33333	6	6.33333	1	80	6	7	3	5	6.66667	6	2	5	4	2	2	4
19	1	7	5.33333	7	7	5	80	6	7	5	7	7	5	1	5	7	1	1	6	7	4	1	7	5	1	2	7	1	5	5	0	6	4	7	4.66667	5	100	8	7	2.66667	6	5.66667	3	1	6	7	5	2	7
20	1	7	3	7	4.33333	3	70	4	7	3	7	4.66667	4	5	4	6	5	3	4	6	3.5	3	5	4	3	3	5	4	4	4	1	7	5	7	6.33333	7	100	2	7	3	5	7	3	5	7	7	4	3	7
21	1	7	3.66667	5	4.33333	3	80	5	7	3.33333	5	4.33333	5	5	4	5	4	4	5	6	3	4	5	4	6	4	5	4	5	5	1	7	3.33333	7	4	5	80	6	7	3.33333	7	4	4	2	3	7	3	3	4
22	1	7	4.33333	5	7	7	70	4	7	4.33333	5	7	3	2	4	2	2	2	4	7	2	2	7	6	4	3	7	3	3	2	0	7	3.33333	7	5.33333	8	80	2	7	4.66667	7	5	3	3	3	7	1	1	7
23	1	7	2.66667	7	7	8	80	9	7	6	7	3	4	6	6	7	4	4		7	7	2	7	6	6	4	7	4	6	6	1	6	3.33333	5	6.33333	5	30	2	5	3	7	5.33333	2	7	3	5	2	1	3
24	1	7	3.33333	5	6.66667	5	65	5	7	2.66667	5	5.33333	5	5	6	7	5	4	6	7	2	4	7	5	5	3	7	4	5	6	0	7	4	7	6.33333	5	70	5	7	4	7	6.66667	3	4	4	7	4	4	4
25	1	7	3.66667	7	7	6	80	7	7	3.33333	6	7	3	5	5	6	3	3	5	5	5	3	2	6	5	3	5	3	5	6	1	7	3.33333	6	5	3	65	3	7	3.33333	7	4.33333	7	6	4	7	3	4	3
26	1	6	2.33333	6	5.66667	6	95	5	6	3	6	6	5	4	5	6	4	3	6	6	3	4	6	6	5	4	6	4	5	6	1	7	5.66667	7	5	3	75	3	7	4.33333	7	5	2	4	4	6	4	4	4
27	1	6	2	6	2.66667	2	75	3	6	3.33333	7	2.66667	6	1	3	5	2	1	5	1	1	2	5	6	2	2	5	2	5	5	1	7	2.33333	7	4.66667	2	75	2	7	3.66667	7	7	2	1	6	7	1	1	5
28	1	6	2.83333	7	7	6	90	6	6	2.66667	7	6	7	4	6	6	4	4	4	6	2	5	6	5	3	4	6	5	5	5	1	7	2.33333	5	5.66667	4	80	7	7	2.66667	5	6	2	4	5	6	2	3	5
29	1	7	4	7	6.66667	2	100	4	7	3.66667	7	7	5	2	5	6	2	2	5	5	1	3	6	6	4	3	6	2	6	1	1	7	2	7	4.66667	2	80	3	6	3.33333	7	5	2	1	3	5	3	1	3
30	1	7	4	7	4.66667	4	50	4	7	4	7	4.66667	3	5	6	6	5	4	6	2	3	4	6	3	6	4	6	5	6	4	1	7	3	5	6.33333	6	70	6	7	4	7	6.33333	2	3	4	6	3	4	5
31	1	6	2.33333	5	6	4	70	4	7	2.66667	5	6.33333	2	4	4	6	3	3	5	6	2	3	6	5	3	3	6	3	4	6	1	7	4	7	4	2	10	0	7	4	7	5	2	2	2	6	3	3	2
32	1	7	3.33333	5	6.33333	4	80	1	7	3.33333	6	6.33333	4	2	6	7	1	2	6	7	2	1	7	4	1	1	6	2	4	5	0	7	6	7	4.66667	1	5	0	7	6	7	5	1	1	1	3	1	2	2
33	1	7	4	7	3.33333	7	75	8	7	4	6	5.33333	6	5	5	5	4	5	5	6	5	5	6	6	4	5	6	5	6	6	1	7	3	6	5.33333	7	80	3	7	5	7	4	4	4	4	7	4	4	5
34	1	7	4.33333	6	6.33333	4	90	2	7	4	7	6.33333	4	5	6	7	4	4	6	7	2	4	7	6	6	5	6	5	5	6	1	7	5.33333	4	6.33333	5	80	3	7	4.66667	7	5.33333	5	4	6	7	7	6	6
35	1	5	3.33333	5	6.33333	4	90	6	5	3	5	6	5	2	6	6	4	3	6	7	3	4		5	2	4	6	4	6	6	1	7	1.66667	7	4.33333	5	60	6	7	3	7	5.33333	7	1	2	7	2	2	2
36	1	7	2.66667	6	7	6	85	7	7	3	7	5.66667	7	4	6	6	4	4	6	6	6	5	7	6	3	4	7	5	6	7	1	7	4.33333	7	3	1	50	0	7	5.66667	7	3.66667	1	1	1	6	2	1	2
37	1	7	2.33333	7	7	3	80	6	7	2	7	7	5	1	5	7	2	1	6	5	2	1	5	4	1	1	4	1	3	6	1	7	4	7	5	7	80	2	7	4	7	5.33333	2	3	3	7	5	2	2
38	1	7	3.33333	4	1.66667	4	70	7	7	3	7	1.33333	2	5	4	6	1	4	6	6	2	4	6	5	1	3	6	2	3	2	1	7	3	7	1.66667	7	65	3	7	2.66667	7	4	5	4	4	7	3	3	3
39	1	7	2.66667	5	6.33333	6	90	5	7	2.33333	7	7	5	3	6	7	4	4	6	7	2	5	7	7	5	4	7	5	7	7	1	7	3.66667	5	7	7	90	8	7	1.66667	5	7	5	3	5	7	5	3	7
40	1	6	4.66667	6	5.66667	3	80	7	6	4	6	6	6	5	4	7	6	5	6	7	4	6	7	3	4	5	7	5	5	6	1	7	2.33333	6	6.66667	4	75	3	7	2	7	7	6	6	5	7	6	5	5
41	1	7	3.33333	7	5	9	90	2	7	3.66667	7	5	7	5	5	7	5	3.5	5	7	7	5	7	7	6	5	7	6	4	7	0	7	2.33333	7	3	5	70	3	7	5.33333	7	2.33333	4	3	3	6	4	3	3
42	1	6	3	5	6	3	80	6	6	2.33333	5	6.33333	6	6	5	7	5	5	6	7	3	6	7	7	3	5	6	3	5	6	1	7	3	6	6	3	90	6	7	2.33333	6	6	6	1	5	7	4	4	5
43	1	7	2	7	2.33333	5	70	4	7	1	7	1	5	4	5	7	6	5	6	6	4	4	7	7	4	3	7	5	5	7	1	7	2.66667	6	5	6	35	4	7	5	7	5.66667	5	5	5	6	6	4	3
44	1	7	3	6	6.33333	6	60	9	7	3.33333	7	7	5	5	5	7	5	5	6	7	3	4	7	5	6	3	6	3	4	3	0	7	2.33333	7	7	5	70	7	7	1.66667	7	6	5	5	6	7	5	4	3
45	1	6	2.66667	5	6	5	85	3	6	3.33333	5	6	6	6	5	6	6	4	6	7	5	4	6	6	5	5	6	5	5	6	1	7	2.66667	4	6.33333	7	90	9	7	3.33333	3	7	7	7	6	7	7	5	6
46	1	6	3.66667	6	6	7	80	5	6	2	6	6	6	1	3	6	1	1	7	7	3	1	6	5	1	1	5	1	5	6	0	7	3.33333	7	5.66667	5	85	7	7	3.33333	7	5.66667	5	2	5	7	5	4	6
47	1	7	2.33333	7	5	5	50	2	7	4.66667	7	5	7	7	7	7	7	7	7	7	3	7	7	7	7	7	7	7	7	7	0	7	3.33333	6	5.66667	8	35	6	7	4	6	6.33333	6	1	5	7	1	1	5
48	1	7	3	6	6.33333	7	90	6	7	3.33333	5	6	5	6	6	6	4	5	6	7	5	4	6	5	3	4	5	4	5	7	1	7	3.66667	7	3	6	55	4	7	2.33333	7	5	6	7	6	7	6	6	5
49	1	7	2.33333	5	5	6	70	6	7	2	5	5	5	1	3	7	3	1	5	6	2	2	6	6	1	1	5	1	4	5	1	7	3	7	5.33333	5	75	5	7	3	7	5	5	2	4	7	4	2	6
50	1	6	3.33333	4	6	6	75	10	6	3	3	6	6	6	6	7	5	5	6	7	6	6	3	5	6	4	7	4	6	6	1	7	3	7	2.66667	5	95	9	7	3	7	5	5	6	6	7	4	4	6
51	1	7	3	7	7	6	80	7	7	3	7	7	3	5	6	7	4	5	6	3	3	5	7	6	4	5	7	5	5	4	1	7	2	6	6	6	80	10	7	4	6	5.66667	2	5	7	7	5	6	6
52	1	6	3.33333	6	3.33333	3	80	6	6	3	6	5.33333	5	6	6	6	6	6	5	6	2	6	5	6	6	5	6	5	6	6	1	7	2.66667	7	4.33333	5	100	6	7	2.66667	7	5.33333	4	7	6	7	6	6	5
53	1	7	2.66667	6	5	5	90	6	6	2.66667	6	6	4	5	5	6	3	2	6	7	2	2	7	5	2	3	6	2	5	6	1	7	3	7	5.33333	3	50	1	7	3.33333	7	4.66667	6	3	3	6	3	3	2
54	1	6	3	6	5.66667	5	70	7	6	2.66667	6	5.33333	4	6	6	6	6	6	5	5	4	5	6	6	6	6	6	5	6	6	1	7	1.66667	6	4	7	85	8	7	2.33333	6	5	5	6	6	6	6	6	6
55	1	7	2.33333	7	4.66667	3	90	3	7	3.33333	7	6	3	2	6	6	3	2	6	5	4	2	6	5	2	2	6	1	5	6	1	7	3	7	6	3	30	5	7	3.33333	6	6.33333	3	1	3	6	2	2	3
56	1	6	3	6	6.66667	7	90	4	6	3.33333	7	7	5	6		6	6	6	5	6	3	5	6	7	6	6	6	6	5	6	1	7	2.33333	7	2	8	95	9	7	2.33333	7	7	4	6	6	7	6	7	6
57	1	7	2.33333	7	4.66667	2	80	2	7	3	7	4.66667	3	5	6	7	5	5	6	7	2	5	6	3	5	5	4	5	3	5	0	7	2	5	5.33333	1	60	2	7	1.66667	5	5	2	6	2	7	5	5	5
58	1	7	2.33333	7	5	5	70	5	7	4.66667	7	5.33333	3	3	4	5	5	5	4	6	5	5	5	5	5	6	6	6	6	6	0	6	4.66667	7	4.33333	8	80	4	6	5	6	5	3	5	5	5	6	6	6
59	1	7	3.66667	7	6	7	70	5	7	5	6	6	6	6	6	6	6	5	6	5	4	5	6	6	6	5	6	6	5	7	1	7	3	4	6.33333	8	90	5	7	5.66667	7	4.33333	5	6	5	7	6	6	5
60	1	6	2	6	5.33333	2	80	4	6	2.33333	6	4.66667	5	6	6	6	6	6	6	6	5	6	6	5	6	5	6	5	5	6	0	7	1.33333	7	4.66667	7	90	6	7	2.33333	7	5.66667	3	7	5	7	7	6	6
61	1	7	3.33333	7	5.33333	5	95	5	7	3.66667	6	5	5	5	6	7	3	4	5	6	2	2	6	6	1	2	6	1	4	6	0	7	3.33333	7	5.33333	5	80	2	7	2.66667	5	6.66667	3	5	6	7	5	4	3
62	1	7	2.66667	7	5.33333	7	35	3	6	2.66667	7	4.66667	6	5	4	6	5	4	5	6	4	5	6	6	5	4	6	5	5	4	1	7	6	7	5	4	85	3	7	6.33333	7	6	6	6	3	6	5	5	3
63	1	7	2	7	7	7	90	6	7	2.33333	7	7	7	7	6	7	7	7	6	6	7	7	7	7	7	7	7	6	7	7	0	7	3.66667	6	5.33333	3	65	2	7	3.66667	6	5.33333	4	6	5	6	6	6	4
64	1	7	5.66667	7	6	7	95	7	7	5	6	6.33333	3	7	6	7	7	7	6	7	4	7	7	7	7	6	7	7	7	7	1	6	3.33333	4	6	4	70	6	7	4	7	6.66667	4	5	5	5	5	5	6
65	1	7	2.66667	5	5.33333	5	80	3	6	5	7	5.33333	6	2	2	6	3	2	6	7	4	3	6	6	3	2	5	2	5	5	1	7	2	7	7	5	60	6	7	2.66667	7	7	4	2	4	6	2	3	4
66	1	7	3.66667	7	7	3	80	2	7	3.33333	7	6	6	7	4	6	7	6	5	4	5	6	6	5	6	7	6	6	5	7	1	7	3.66667	6	4.66667	7	80	6	7	3.66667	7	3.66667	3	5	6	7	6	5	5
67	1	6	3.66667	5	6.33333	5	60	5	7	4	5	6.33333	4	3	5	6	3	3	6	5	3	3	6	5	4	3	6	3	5	4	1	7	4	7	4.33333	5	80	3	7	3	7	5	6	6	6	7	5	6	6
68	1	7	4	7	5	8	80	5	7	3.33333	7	3.66667	4	5	5	7	5	4	5	7	5	5	7	6	6	5	6	5	5	5	1	6	4	5	6	7	70	7	5	5.66667	5	5.66667	5	5	5	7	5	5	4
69	1	7	3	6	5.33333	5	55	6	6	3.33333	6	5.33333	6	6	5	6	5	3	4	3	3	5	6	6	5	5	6		5	6	0	6	4.33333	7	6.66667	4	75	4	7	4.33333	6	6	3	7	5	7	5	5	3
70	1	6	3	5	5.33333	3	75	7	5	2.66667	5	5	5	5	4	6	5	3	5	7	5	4	6	6	6	5	6	3	5	5	1	7	3.33333	7	5.66667	4	65	6	7	4	7	6	5	5	6	7	5	3	3
71	1	7	3	7	6.33333	2	90	1	7	3.66667	7	6	6	6	4	6	5	6	5	6	7	4	6	4	4	4	5	4	4	6	0	6	5	6	4.66667	4	75	6	7	3	7	5.33333	3	6	5	6	6	6	6
72	1	7	4	6	6.66667	7	65	5	7	4.33333	6	6	5	7	5	7	6	6	6	2	2	5	6	5	6	6	6	6	5	5	0	7	3.33333	7	7	3	55	5	7	3.66667	5	7	5	5	4	6	2	5	4
73	1	7	3	7	5.66667	3	75	7	7	2.66667	7	3	3	6	6	4	6	5	6	6	4	5	6	6	4	5	5	5	6	6	1	7	3.33333	7	7	4	80	4	7	3	6	6.66667	3	5	6	7	6	6	5
74	1	7	2	5	7	5	100	8	7	2.33333	7	2	5	7	7	6	7	7	7	7	5	7	7	6	6	7	7	6	7	6	0	6	3.66667	7	6	3	90	5	7	4.33333	7	6	6	7	5	4	5	6	5
75	1	7	3	6	5.66667	3	60	6	7	3	5	5	3	5	6	7	6	3	6	1	1	6	7	7	1	4	7	4	6	5	0	7	3	7	5	1	100	2	7	3	6	5	5	2	3	6	3	2	3
76	1	6	3.66667	5	6.66667	4	90	6	6	3	5	6	5	5	5	7	4	3	5	6	2	2	6	5	3	3	4	3	5	5	0	6	3	6	5.33333	3	70	2	7	4.33333	7	5	7	2	3	7	5	2	7
77	1	7	3.33333	5	5.66667	4	75	8	7	3.66667	4	6	5	4	5	5	3	3	6	5	3	3	5	6	4	3	5	4	6	6	1	7	2.66667	4	6.33333	5	60	1	7	2.66667	4	6.66667	6	6	3	6	2	4	6
78	1	7	3.33333	7	6.33333	6	100	5	7	3	7	3	5	5	5	7	6	7	7	7	5	4	7	6	1	1	5	2	7	7	1	7	3.33333	7	5	6	75	4	7	3.33333	7	5	5	4	4	6	4	4	5
79	1	4	3	5	7	5	75	5	6	3	6	7	5	4	5	5	4	3	5	6	4	3	6	5	5	3	6	4	4	5	1	7		6	6	7	70	8	7	2.33333	4	5.33333	5	5	5	7	5	6	6
80	1	7	3	5	5.33333	8	60	1	7	3.33333	5	5	7	5	6	6	6	5	5	6	5	6	6	5	6	6	6	6	5	5	1	7	3	7	2.66667	3	70	3	7	4.33333	7	5.66667	5	3	2	7	6	5	5
81	1	6	2	6	6	5	75	9	6	1.33333	6	6	4	6	4	7	6	6	6	7	5	6	7	6	5	5	7	5	6	6	1	7	3.33333	7	6.33333	5	90	8	7	2.66667	7	6.66667	5	7	7	7	6	6	7
82	1	7	3	7	6	6	35	1	7	4.66667	6	5.66667	4	5	4	6	3	4	5	6	2	4	6	3	4	3	6	4	3	4	1	7	4.33333	7	6.33333	7	65	5	7	4	7	7	5	7	6	7	6	6	5
83	1	6	4	6	4.66667	7	65	5	5	2.33333	5	2.33333																			0	7	2.66667	7	5.66667	6	80	6	7	3.33333	7	6.33333	5	6	5	7	5	5	6
84	1	7	4	6	6.33333	5	65	3	6	3	7	6.33333	5	5	6	6	4	3	6	6	5	5	7	5	3	4	7	5	6		0	5	4	7	7	8	95	9	7	4	7	7	7	7	7	7	7	6	6
85	1	7	3	6	6.33333	4	90	6	7	3	6		6	6	6	6	5	5	7	7	5	5	7	6	6	5	7	5	5	6	1	6	2.33333	5	5.33333	5	85	8	7	2.66667	7	3	7	7	6	7	5	7	7
86	1	7	3.66667	5	5	8	80	5	7	4	6	4.33333	7	5	5	6	5	3	6	7	7	5	6	6	5	3	6	4	6	7	1	7	4	7	4	5	80	7	7	4.33333	7	5.66667	6	6	6	4	5	4	5
87	1	5	3	5	6	7	60	8	5	3.33333	4	6																				7	2.66667	7	5	5	70	6	7	2.66667	7	6	6	6	6	6	6	6	6
88	1	7	2.66667	5	6.66667	7	95	6	7	2.33333	5	6.33333	5	6	7	7	6	7	7	6	4	5	7	6	5	6	6	7	7	6	1	7	3.33333	6	6.33333	5	85	9	6	3	4	6.33333	6	6	5	7	6	7	6
89	1	7	3	7	7	7	100	9	7	3	6	7	5	6	6	7	7	7	6	6	4	6	7	6	5	6	7	4	6	7	1	6	5.66667	7	5.66667	8	80	7	7	3	7	6.33333	5	7	5	7	7	5	5
90	1	7	3	7	6.66667	6	95	5					5	7	6	7	7	7	5	7	6	7	7	7	7	7	7	7	7	7	1	7	3	7	2.66667	3	90	9	7	3.66667	7	4.33333	6	7	5	7	7	6	6
91	1	7	3	6	5	5	85	7	6	3	6	5	6	6	5	5	5	5	5	5	4	4	6	5	5	5	5	4	4	6	1	5	3.33333	5	5.33333	7	85	8	6	3.66667	6	5.33333	6	6	6	6	6	6	6
92	1	7	3.33333	6	5	7	80	5	7	3.33333	6	5	6	6	6	7	5	5	6	7	5	5	6	6	6	6	7	5	6	6	1	6	4	7	5.66667	7	80	3	7	5.33333	7	6.33333	7	5	5	7	5	5	4
93	1	7	2.66667	5	6	5	90	8	6	2.33333	5	6	5	6	5	6	6	6	6	5	6	6	7	6	5	6	7	5	5	6	1	7	3.66667	6	6.66667	5	80	6	7	3.33333	7	6.66667	7	6	5	7	7	6	6
94	1	7	3.66667	6	5.33333	5	90	8	7	4	5	5	4	4	5	7	4	4	6	7	3	5	7	4	5	4	7	4	5	5	1	6	2.66667	7	6	8	90	8	7	2.66667	7	6	6	7	6	7	6	6	6
95	1	7	3.66667	6	6.33333	6	90	9	7	4.66667	6	6.66667	5	6	6	7	6	6	6	7	6	6	6	6	6	6	7	6	6	6	1	7	3.33333	5	5.33333	8	80	5	7	2	5	5	7	7	6	7	6	7	5
96	1	7	2.66667	6	6	7	100	4	7	3	6	6	6	5	5	7	5	5	6	7	5	4	6	7	3	3	5	5	5	6	1	7	4.66667	7	5.66667	5	80	8	7	3.66667	7	5.66667	6	6	6	3	5	6	5
97	1	5	2.33333	6	6	5	60	5	5	4.33333	6	6		4	4	5	4	4	4	3	6	4	5	6	3	4	5	5	5	5	1	7	4.33333	5	5.33333	6	90	4	7	3	6	5.33333	6	6	6	7	6	6	4
98	1	6	4.33333	5	5.66667	6	85	3	6	4.33333	6	5.33333	6	6	5	6	6	6	6	6	6	6	6	6	5	6	6	6	6	6	0	7	3.33333	7	6.33333	8	90	10	7	3.33333	7	6.33333	7	7	7	7	7	7	7
99	1	5	2.33333	4	4.66667	6	70	5	6	2	5	5	7	6	6	7	6	6	5	7	5	6	6	7	6	6	6		4	6	1	6	4.66667	7	7	6	80	8	7	2.66667	7	7	6	6	6	6	6	6	6
100	1	5	3.33333	5	6.33333	5	75	7	6	3.66667	6	6.66667	5	5	5	6	4	4	5	6	6	4	6	5	4	4	5	4	5	6	1	7	3.66667	7	3.66667	7	90	7	7	4	7	4	4	4	2	7	5	5	6
101	1	7	4	7	6.66667	5	90	2	7	3.33333	7	7	4	5	6	6	5	6	6	6	4	6	6	7	6	6	7	6	5	5	0	7	5	7	6	7	90	8	7	4.33333	6	5.66667	7	5	5	7	6	5	6
102	1	7	3	7	5.66667	5	75	7	7	3.33333	7	5.66667	6	6	6	6	6	6	6	6	6	6	6	6	6	6	6	7	6	7	1	7	2.66667	7	5.66667	4	90	9	7	3.66667	6	5.33333	6	7	6	7	5	7	6
103	1	7	3.33333	6	4.33333	8	100	4	7	3	7	5.66667	5	6	7	7	6	6	6	7	6	5	7	6	5	7	7	5	6	6	1	7	4	7	4	6	90	2	7	3.66667	6	6.66667	5	7	6	7	6	7	6
104	1	7	5.33333	7	4.66667	8	65	6	7	3	6	6.33333	5	2	3	6	5	4	6	6	3	6	6	6	6	4	6	3	6	5	1	7	2	7	5.66667	7	90	3	7	2.33333	7	5	7	6	6	7	6	6	6
105	1	7	2.5	6	6.33333	5	90	7	7	2.66667	7	6.66667	7	7	5	7	5	5	6	7	6	5	6	5	5	5	7	6	5	7	0	6	3	5	7	9	55	6	6	3	7	7	6	6	6	7	7	6	6
106	1	6	3.33333	6	6.33333	3	75	6	7	3.66667	6	7	4	6	6	7	6	6	6	7	6	6	6	6	6	5	6	5	6	6	0	7	4.33333	7	6.33333	9	90	9	7	3.66667	7	7	6	7	6	7	6	6	6
107	1	6	3	5	5.33333	6	75	5	6	2	6	5.33333	6	5	5	7	5	5	6	6	4	4	6	3	4	5	5	5	3	5	1	6	5.33333	7	7	6	80	6	6	5	7	7	7	7	5	7	6	6	6
108	1	6	2	4	6	6	70	5	7	2.66667	6	3.66667	2	4	6	7	5	2	6	7	4	4	6	4	3	3	6	4	6	6	1	7	5.33333	6	5.33333	5	75	7	6	4.33333	7	6.33333	7	5	6	7	6	5	6
109	1	5	2	6	6	3	70	3	7	3	7	7	3	4	4	5	3	4	5	5	6	5	5	5	3	3	5	3	1	5	0	7	3	7	5.33333	1	70	5	7	3.33333	7	5.33333	5	7	6	7	7	6	6
110	1	7	3	6	6.66667	6	80	2	7	4.66667	5	5.66667	6	7	6	7	5	6	6	7	7	6	7	6	6	6	7	4	5	6	0	7	4	6	6	6	90	2	7	3.66667	5	6	6	7	6	7	7	6	6
111	1	7	3	7	3.66667	3	65	2	7	4.33333	7	3	6	6	6	7	6	6	4	7	6	6	7	5	4	6	7	5	4	6	0	7	5.33333	7	6.33333	7	90	8	7	5.33333	7	5	6	5	6	7	6	6	6
112	1	7	2.33333	7	7	6	80	6	7	2.33333	7	7	5	4	6	7	6	5	6	7	4	5	7	6	5	4	7	5	5	4	1	6	4	7	5.33333	8	80	5	6	3.66667	7	4	5	6	4	6	6	6	5
113	1	6	3.33333	6	6.66667	4	60	6	6	3.33333	6	6.33333	5	6	6	6	5		6	6	5	5	6	6	6	5	7	4	6	6	1	7	3.33333	7	5.33333	7	90	5	7	3.33333	5	6	5	7	7	7	5	6	5
114	1	7	4	7	6.66667	7	60	5	7	4	7	6.66667	6	7	5	6	6	6	5	6	5	5	7	6	6	5	6	5	6	6	0	7	3.66667	6	6.66667	3	90	3	7	3	4	7	6	6	5	6	7	6	5
115	1	6	3	5	5.33333	5	75	6	6	3	6	5.66667	6	4	6	7	5	5	7	7	3	5	7	7	5	5	7	6	6	6	1	6	3.66667	7	4.33333	5	100	8	7	4	7	4.66667	5	5	7	7	6	7	7
116	1	6.5	5.16667	7	5.33333	6.5	75	7	7	2.5	7	5.5	1.5	6		6.5	6	6	6	6.5	4	5	6.5	1.5	6	5.5	5.5	5.5	7	6		7	3	5	6.33333	7	80	4	7	2.16667	5	6.66667	5	6	5	7	7	6.5	6.5
117	1	7	4.33333	7	6.66667	5	85	8	7	4.33333	7	7	4	4	5	6	4	3	7	7	1	3	7	6	5	3	6	4	7	7	0	7	3	5	6.66667	5	100	8	7	2.66667	5	6.33333	6	2	4	7	4	5	7
118	2					7	100	2	7	3.33333	7	6																			1					3	90	6	6	4	6	5.66667
119	2					3	80	7	7	2.66667	7	5.33333																			1					3	85	6	7	3.66667	5	4.66667
120	2					3	50	2	7	3.33333	7	5.33333																			0					2	50	2	7	5.66667	7	6.66667
121	2					7	75	5	7	3	7	4.33333																			1					6	70	2	7	3.66667	7	5
122	2					5	90	8	7	2	7	7																			1					6	80	3	7	4	6	5.66667
123	2					5	85	5	7	2.66667	5	5																			1					5	90	8	7	3.66667	7	7
124	2					3	40	4	7	4.66667	7	5.33333																			0					7	70	5	7	3	6	5.66667
125	2					9	85	4	7	3.33333	6	6																			1					10	90	3	7	3	7	5
126	2					5	80	5	5	2.33333	5	6.33333																			1					2	95	3	7	1.66667	6	6
127	2					6	80	3	7	4	6	6																			1					5	90	6	7	3	7	5.33333
128	2					5	60	7	6	3	7	3.66667																			1					4	30	2	7	3.33333	7	4.33333
129	2					8	95	7	7	1.66667	5	5.66667																			1					4	20	2	7	4	7	4.66667
130	2					4	70	6	7	3.66667	7	7																			0					6	80	4	7	3.33333	7	3.66667
131	2					4	35	7	7	3.66667	7	5.33333																			1					5	90	2	7	2.66667	7	6.33333
132	2					7	80	8	7	2.66667	7	6.33333																			0					6	80	4	7	3.33333	7	5
133	2					4	85	2	5	3	7	3.33333																			1					7	80	2	7	2.66667	7	7
134	2					6	80	7	6	3.33333	7	6																			0					3	75	3	7	2.33333	7	6.33333
135	2					7	80	2	7	3	7	7																			1						70	7	7	4	6	6
136	2					3	80	6	7	2.66667	5	6.33333																			0					2	80	7	7	3	5	6
137	2					6	90	8	6	3	7	5																			1					5	90	6	7	2.33333	7	7
138	2					6	80	8	7	5	7	7																			1					5	80	3	7	2.66667	6	6
139	2					6	75	4	7	3.33333	6	6																			1					5	50	5	7	2.66667	5	5
140	2					5	100	7	7	3.66667	7	6.33333																			1					3	100	6	7	4	7	7
141	2					5	95	4	7	4	6	6.33333																			0					6	75	5	6	4.33333	7	7
142	2					7	50	7	7	3.66667	7	4.66667																			0					5	85	2	7	2.33333	7	6.66667
143	2					8	65	2	6	3.83333	7	4.33333																			0					9	85	5	7	3.66667	7	4.66667
144	2					5	80	7	7	2.66667	7	4.66667																			1					5	65	4	7	3	7	5.33333
145	2					9	85	2	7	3.33333	7	3.33333																			1					5	95	5	5	2.33333	7	3
146	2					7	80	5	7	3	7	2.66667																			1					7	90	4	7	3.66667	7	4.66667
147	2					6	70	6	7	3.33333	7	4.66667																			0					4	80	3	5	2.66667	5	5
148	2					7	85	4	3	2.66667	6	5.33333																			1					9	90	4	6	4	7	4
149	2					7	90	5	5	3	7	6.33333																			0					9	90	4	7	4	7	5
150	2					4	80	4	6	2.66667	7	6																			1					3	35	0	7	3.66667	7	6.33333
151	2					7	75	7	7	3.33333	7	5																			0					4	85	6	7	4	7	6
152	2					8	80	5	7	3	7	5.33333																			1					8	65	7	7	2.33333	7	2
153	2					4	60	5	5	2.66667	6	6																			0					0	35	1	3	4.66667	7	5
154	2					4	85	7	6	3.66667	6	5.66667																			1					8	90	7	7	3.66667	6	6
155	2					5	85	5	7	3.66667	7	6.66667																			0					6	80	4	7	4.33333	6	5.66667
156	2					7	85	6	7	2.66667	5	7																			1					5	90	8	7	2.66667	7	5
157	2					4	90	4	7	2.66667	6	6																			0					4	75	7	6	2.66667	6	5.66667
158	2					6	75	3	6		6	6.33333																			1					6	75	2	5	3	5	6
159	2					5	65	6	7	5.33333	7	7																			1					7	80	8	7	5	7	6.66667
160	2					7	80	2	7	3.33333	7	5.33333																			1					3	85	1	7	3.66667	6	6
161	2					5	80	8	7	4.66667	7	6																			1					4	85	6	7	3.66667	7	5.66667
162	2					4	80	8	7	3	7	2																			0					8	95	8	7	2.33333	7	2.33333
163	2					7	65	5	7	3.33333	5	6.66667																			0					4	90	4	7	3.66667	5	6.66667
164	2					7	75	8	6	4	6	6.33333																			0					8	100	6	6	4	7	6.66667
165	2					8	90	1	7	4.66667	7	7																			1					8	10	5	7	4.66667	7	6
166	2					5	90	8	7	3.66667	6	6																			1					4	100	6	5	2.33333	7	7
167	2					6	90	6	7	3.33333	6	6.66667																			1					6	50	3	7	2.33333	7	6
168	2					7	85	3	7	4.33333	7	7																			1					7	85	2	7	3.33333	7	7
169	2					7	80	5	7	2	7	4																			0					8	95	7	7	4.33333	7	7
170	2					6	25	3	6	3.33333	6	6																			0					7	60	3
171	2					5	90	6	5	2.66667	5	4.33333																			1					5	90	3	7	3.66667	7	6.66667
172	2					7	40	9	7	4.66667	3	5.66667																			1					6	50	2	7	2.33333	7	4.33333
173	2					5	60	6	7	2.33333	7	4.5																			0					5	75	4	7	3.33333	7	5
174	2					5	70	8	6	2.66667	5	6.66667																			0					8	90	7	7	4.33333	6	6
175	2					5	95	7	7	2.66667	5	7																			0					5	100	6	7	2	7	6
176	2					5	50	5	7	1.66667	7	7																			0					9	80	5	7	2.66667	7	7
177	2					7	70	9	7	2.66667	6	3.66667																			1					5	90	5	6	4	7	7
178	2					3	70	3	5	3.66667	6	6																			1					4	95	5	7	2.33333	7	2.66667
179	2					5	50	0	7	2	5	7																			1					7	80	8	7	2.66667	7	6
180	2					7	80	2	7	3	6	5																			1					7	75	2	7	3	7	4.33333
181	2					3	65	4	7	2.66667	6	7																			0					6.5	75	9	6	3.66667	4	4
182	2					5	65	6	7	3.66667	7	7																			1					5	100	7	7	5	6	6.33333
183	2					7	90	8	7	2.33333	6	6																			1					8	90	8	7	2.33333	5	6.66667
184	2					4	75	4	7	2.66667	5	6																			1					2	80	5	7	1.66667	5	6.66667
185	2					5	75	2	7	2.33333	7	7																			0					5	85	9	5	2.33333	7	7
186	3					3	85	5					7	4	6	6	1	2	5	4	3	2	5	4	1	1	5	3	3	5	1					2	10	0					4	1	3	3	2	1	2
187	3					6	90	6					5	6	6	7	6	6	6	7	5	6	7	5	4	6	6	6	5	6	0					9	85	9					6	6	6	6	7	7	6
188	3					3	80	7					6	3	6	6	3	4	6	7	6	4	6	6	4	2	7	3	5	6	0					4	55	6					6	6	5	7	5	5	3
189	3					0	35	0					4	6	4	1	1	1	1	3	3	3	5	3	6	4	4	4	3	5	0					5	75	5					5	6	3	6	4	5	4
190	3					6	70	6					5	6	6	6	7	7	7	7	4	6	6		4	7	7	6	6	6	1					5	90	2					4	7	6	6	5	6	6
191	3					7	90	10					7	6	5	7	6	6	6	6	5	6	7	6	6	6	7	6	6	6	1					7	80	2					6	7	4	6	5	7	3
192	3					9	70	7					4	5	6	7	5	5	6	7	2	5	7	7	5	5	7	5	6	6	1					9	75	1					3	3	4	6	2	3	3
193	3					5	45	10					5	5	5	7	6		5	5	3	4	7	7	6	5	5	4	6	5	1					7	90	3					1	6	5	7	5	4	5
194	3					4	75	3					5	5	5	6	3	5	6	6	2	5	5	5	6	5	5	3	4	4	0					5	75	2					6	4	4	7	7	6	5
195	3					4	75	6					5	5	5	6	5	5	6	6	3	2	5	2	2	4	5	4	3	5	1					3	20	5					3	5	2	6	5	3	2
196	3					5	75	7					5	6	6	7	5	3	6	7	4	4	7	5	4	5	7	4	5	6	0					7	70	4					6	6	6	7	7	7	6
197	3					8	75	2					7	6	5	7	5	4	5	6	5	4	7	6	4	5	7	4	5	7	0					8	100	8					7	7	6	7	7	7	7
198	3					4	75	4					4	6	5	5	5	4	6	6	2	3	6	6	4	5	6	3	5	5	1					8	85	8					5	6	6	6	7	6	5
199	3					5	65	7					6	6	5	6	6	6	6	6	3	3	6	3	2	5	2	4	4	5	0					6	30	7					6	7	3	7	5	3	1
200	3					8	80	8					7	5	7	7	6	6	6	5	6	5	7	6	3	5	7	6	6	6	0					9	85	6					3	5	2	7	1	1	5
201	3					7	80	7					6	6		6	5	6	6	5	7	5	7	6	6	6	7	5	6	6	0					7	80	8					4	6	6	7	7	7	5
202	3					6	70	2					3	5	5	7	4	2	6	7	3	5	7	5	3	2	7	3	5	5	0					6	80	6					6	3	4	7	4	3	4
203	3					4	70	3					7	7	5	7	6	6	6	7	3	5	6	6	6	6	7	5	5	6	1					4	70	1					3	7	4	6	6	6	5
204	3					7	60	4					1	5	4	6	3	4	4	5	3	4	6	6	5	4	6	4	6	5	1					8	70	1					5	5	2	7	1	6	4
205	3					4	75	5					2	6	5	6	4	4	5	6	4	4	6	6	4	4	6	6	5	6	1					8	75	2					4	6	4	7	4	4	4
206	3					8	70	8					6	6	6	7	6	6	6	5	4	6	6	6	6	6	6	6	6	6	0					5	85	7					4	6	5	6	7	7	7
207	3					5	100	7					7	7	7	7	7	7	7	7	7	7	7	7	7	7	7	7	7	7	0					8	90	7					7	7	5	7	6	6	4
208	3					3	80	10					6	6	5	7	5	5	7	7	3	5	7	5	2	5	6	3	5	5	0					3	50	2					5	5	3	5	4	4	2
209	3					4	70	7					3	4	4	6	4	5	5	6	4	5	6	5	4	5	5	4	5	3	1					3	35	2					6	3	3	6	3	3	3
210	3						85	7					6	1	5	7	3	4	6		6	5	7	6	5	5	7	5	5	5	1					4	40	1					3	1	2	6	2	2	2
211	3					6	75	6					5	6	6	7	4	5	6	7	3	5	6	6	5	5	6	4	6	5	1					8	95	5					2	6	6	7	6	6	6
212	3					5	70	8					7	7	6	7	6	6	6	7	5	6	7	7	7	6	7	6	7	7	1					8	80	4					1	6	5	6	4	5	4
213	3					5	90	8					7	5	7	7	5	6	7	7	6	5	7	7	3	6	7	6	7	7	1					5	55	8					3	5	4	6	5	7	7
214	3					5	75	6					5	7	5	7	6	6	6	7	4	5	6	6	7	6	7	6	6	5	1					5	80	2					1	6	3	6	5	4	5
215	3					7	80	4					4	7	6	7	7	7	7	6	7	7	7	5	6	7	7	7	5	7	1					6	100	8					6	7	7	7	6	6	6
216	3					6	75	6					6	5	5	6	6	5	7	7	5	5	6	7	4	5	6	6	7	6	1					7	95	9					5	6	6	7	5	6	6
217	3					5	50	3					2	6	6	7	5	6	7	7	4	6	7	7	5	5	7	5	6	6	0					4	40	2					5	6	3	5	4	4	3
218	3					4	90	2					1	2	4	6	2	2	5	6	2	2	6	4	2	2	6	2	4	2	0					3	5	4					5	2	2	5	2	2	2
219	3					4	90	6					4	7	6	6	6	6	6	7	6	6	6	6	6	6	6	6	6	4	1					6	80	9					4	6	5	7	6	5	5
220	3					4	85	7					5	6	7	7	6	5	7	7	4	5	7	6	1	6	7	5	6	7	1					4	100	4					7	7	7	7	5	5	7
221	3					6	90	3					6	6	5	7	5	6	6	7	4	5	6	6	5	6	7	4	5	6	1					8	85	2					4	6	6	6	6	6	7
222	3					6	85	6					5	7	4	6	6	5	6	7	4	4	6	6	6	6	6	5	5	5	1					9	25	7					6	5	3	7	2	2	6
223	3					4	100	7					7	7	7	7	7	7	7	7	6	6	6	6	5	6	6	5	5	6	0					8	50	5					2	6	3	6	5	4	3
224	3					4	100	5					3	3	6	7	2	2	7	7	4	3	7	5	1	1	7	3	6	2	1					4	70	3					4	1	3	7	2	2	3
225	3					7	75	4					5	6	6	7	6	6	7	7	4	5	7	7	6	6	7	6	6	6	1					9	100	7					7	7	6	7	6	5	5
226	4					7	90	4					6	6	6	7	6	6	6	7	5	6	7	6	4	3	7	5	5	6	1					9	80	5					6	6	6	7	3	5	6
227	4					6	55	3					6	7	6	7	6	5	5	5	2	4	7	5	6	6	6	5	5	6	0					2	35	2					2	5	2	7	3	4	2
228	4					5	90	5					7	5	5	7	5	5	5	7	6	6	7	6	5	6	7	5	6	7	0					8	70	2					6	5	6	6	5	5	4
229	4					6	65	6					6	4	5	5	5	5	5	6	3	4	5	3	5	4	4	4	5	5	1					7	75	2					6	5	4	7	6	6	5
230	4					6	90	3					6	7	6	7	5	5	6	7	5	6	7	6	5	6	7	4	4	6	1					5	95	5					6	7	5	7	5	5	3
231	4					6	80	9					6	4	7	7	4	5	6	7	3	5	7	7	4	4	7	4	5	6	1					5	75	4					5	5	6	7	3	4	5
232	4					3	65	4					2	1	3	5	2	2	3	5	2	3	5	4	3	3	4	3	5	3	1					1	15	5					2	2	2	7	3	3	1
233	4					8	80	8					7	7	6	7	7	7	6	7	7	7	7	6	6	7	7	6	6	7	1					5	65	3					6	7	3	7	6	7	3
234	4					6	65	5					5	7	5	6	6	6	5	6	5	6	6	5	6	6	6	5	5	5	0					8	75	6					5	6	6	7	5	5	6
235	4					4	55	7					6	6	6	6	5	5	6	7	2	5	7	6	5	4	7	6	5	7	0					5	100	1					5	4	5	7	4	4	3
236	4					1	35	2					2	3	3	5	4	2	3	6	2	3	5	3	3	3	5	3	4	2	1					3	30	4					2	4	5	5	6	6	5
237	4					7	60	5					6	1	5	4	1	1	5	1	2	1	6	5	2	1	5	2	5	5	1					2	60	6					4	1	3	6	1	2	2
238	4					8	100	10					7	7	7	7	7	6	7	7	7	4	7	6	5	5	7	3	6	6	0					4	80	6					7	7	7	7	7	6	6
239	4					7	90	9					5	3	6	4	4	6	6	6	4	3	6	6	4	3	6	3	6	6	1					6	60	0					2	7	5	5	1	6	1
240	4					6	70	6					4	6	5	7	3	5	5	7	3	4	7	7	3	5	6	3	6	5	1					7	95	8						7	6	7		6	5
241	4					6	100	7					5	7	6	7	6	6	7	7	5	6	7	6	5	6	6	4	5	5	1					7	80	5					6	6	6	6	6	5	4
242	4					4	70	3					6	1	6	6	1	1	7	7	5	3	6	6	1	1	6	1	5	4	1					8	100	2					5	1	6	7	6	2	6
243	4					8	50	2					5	3	4	7	4	5	5	7	4	4	6	7	5	4	6	5	6	4	1					3	65	3					6	5	4	7	3	3	3
244	4					7	90	6					6	5	5	6	6	6	6	7	5	6	7	7	5	6	7	6	5	7	1					5	95	5					6	5	6	7	5	4	7
245	4					3	70	4					5	7	6	6	6	7	5	6	4	6	6	6	6	7	7	6	6	7	0					7	70	2					4	6	5	6	3	3	5
246	4					5	70	2					3	4	5	6	2	5	5	7	1	3	6	5	3	1	5	2	5	2	1					5	50	5					6	5	4	7	5	5	6
247	4					7	80	8					6	6	6	6	5	5	6	6	5	5	6	6	5	6	7		6	6	0					6	20	1					6	3	5	7	3	3	3
248	4					8	60	2					7	5	3	6	5	5	5	7	6	5	6	5	5	5	6	6	5	7	1					6	75	4					6	6	6	7	6	5	3
249	4					6	75	9					6	6	6	7	5	4	6	5	4	4	7	6	4	4	7	5	6	6	1					4	30	4					2	2	6	6	2	2	6
250	4					7	65	3					6	7	7	6	6	6	6	7	5	6	7	6	6	6	7	7	6	5	1					9	95	7					6	7	7	7	7	7	7
251	4					4	10	7					5	5	3	6	5	5	2	5	5	5	6	5	6	5	6	5	3	5	0					7	50	2					5	2	3	5	2	2	2
252	4					5	75	0					7	7	7	7	1	5	3	7	7	3	7	7	7	4	7	2	7	7	0					7	20	1					6	6	3	5	1	4	3
253	4					4	75	1					2	6	4	7	4	6	6	5	2	3	6	6	7	6	6	4	6	3	1					7	70	7					2	7	5	7	7	7	7
254	4					9	10	1					7	6	5	6	4	6		6	6	4	6	6	5	5	6	5		6	0					6	90	4					6	7	4		6	6	4
255	4					6	85	8					6	7	6	7	7	6	6	7	4	4	6	6	6	7	7	7	7	7	1					6	80	7					3	7	6	6	5	6	6
256	4					10	70	2					6	6	6	7	4	5	6	7	3	5	7	6	6	5	7	5	5	6	0					9	90	8					2	6	6	6	6	6	5
257	4					7	90	8					3	7	6	7	6	5	6	6	5	5	6	6	3	4	5	3	5	6	1					6	70	5					3	5	4	5	5	5	6
258	4					5	70	3					5	6	3	6	4	3	5	7	5	3	6	5	4	2	6	3	5	5	1					6	60	6					5	6	5	7	7	4	5
259	4					7	65	5					5	6	5	6	5	5	5	6	5	5	5	5	4	5	5	5	6	5	1					8	75	8					6	7	5	7	5	7	4
260	4					6	65	5					3	5	5	7	6	6	6	7	5	6	7	6	6	6	7	5	5	7	0					9	100	10					7	7	7	7	7	7	7
261	4					6	100	4					7	7	6	7	7	7	7	7	5	7	7	7	7	7	7	7	7	7	1					7	60	2					6	6	5	7	5	6	5
262	4					6	100	10					5	1	4	7	1	2	7	7	2	1	7	7	2	2	6	2	5	3	1					9	70	5					6	2	5	7	3	3	6
263	4					5	30	10					5	6	6	6	2	2	6	6	3	2	7	7	4	2	7	2	6	6	0					7	90	7					6	7	6	6	5	6	6
264	4					3	95	10					7	7	7	7	5	5	6	7	5	5	7	7	6	5	7	5	7	7	0					7	70	4					6	6	5	7	5	6	4
265	4					5	75	7					4	7	6	7	6	6	7	6	6	6	7	6	7	7	7	7	6	6	1					3	90	9					4	7	7	7	7	7	7
266	4					8	75	5					6	5	6	7	4	3	6	6	3	4	6	6	3	5	6	5	6	4	0					4	90	6					6	2	4	7	2	3	4
[truncated: 116 more columns]
